# Supplementary material for: Extracorporeal photopheresis induces the release of anti-inflammatory fatty acids and oxylipins and suppresses pro-inflammatory sphingosine-1-phosphate
Source: Inflamm Res. 2025 Feb 13;74(1):40. doi: 10.1007/s00011-025-02007-6 (PMC11825557; doi:10.1007/s00011-025-02007-6)
Supplement: Supplementary file 3 — Supplementary Material 3 [file 11_2025_2007_MOESM3_ESM.xlsx]

## Sheet: Tabelle1
Supplementary Table S1: Cohort description: Diagnoses are indicated as follows: CTCL: Cutaneous T-cell Lymphoma; SSc: Systemic Sclerosis; GvHD: Graft versus Host Disease; HTX: Heart Transplantation, M: male; F: female
Pat. No.	Year of birth	Sex	Diagnosis	Immunosupressive drugs	Glucocorticosteroids	Level of prevention	Symbol in PCA
1	1942	M	CTCL (Stage IVa)			tertiary
2	1972	M	Chronic sclerodermiform GvHD	x	x	tertiary
3	1981	M	chronic rejection: HTX	x	x	tertiary
4	1969	F	acute rejection: HTX	x	x	tertiary
5	1953	M	SSc/ Polymyositis Overlap	x	x	tertiary
6	1974	M	chronic rejection: HTX	x	x	tertiary
