# Supplementary material for: Extracorporeal photopheresis induces the release of anti-inflammatory fatty acids and oxylipins and suppresses pro-inflammatory sphingosine-1-phosphate
Source: Inflamm Res. 2025 Feb 13;74(1):40. doi: 10.1007/s00011-025-02007-6 (PMC11825557; doi:10.1007/s00011-025-02007-6)
Supplement: Supplementary file 4 — Supplementary Material 4 [file 11_2025_2007_MOESM4_ESM.xlsx]

## Sheet: Tabelle1
Uniprot Accession	Protein names	Gene names	paired T-test adj. p-value d1_post vs d1_pre	paired T-test log2 fold-change d1_post vs d1_pre	paired T-test adj. p-value d2_post vs d2_pre	paired T-test log2 fold-change d2_post vs d2_pre	log2 LFQ intensity D01_d1_post	log2 LFQ intensity D01_d1_pre	log2 LFQ intensity D01_d2_post	log2 LFQ intensity D01_d2_pre	log2 LFQ intensity D02_d1_post	log2 LFQ intensity D02_d1_pre	log2 LFQ intensity D02_d2_post	log2 LFQ intensity D02_d2_pre	log2 LFQ intensity D03_d1_post	log2 LFQ intensity D03_d1_pre	log2 LFQ intensity D03_d2_post	log2 LFQ intensity D03_d2_pre	log2 LFQ intensity D04_d1_post	log2 LFQ intensity D04_d1_pre	log2 LFQ intensity D04_d2_post	log2 LFQ intensity D04_d2_pre	log2 LFQ intensity D05_d1_post	log2 LFQ intensity D05_d1_pre	log2 LFQ intensity D05_d2_post	log2 LFQ intensity D05_d2_pre	log2 LFQ intensity D06_d1_post	log2 LFQ intensity D06_d1_pre	log2 LFQ intensity D06_d2_post	log2 LFQ intensity D06_d2_pre
P63104	14-3-3 protein zeta/delta	YWHAZ	1	0.0846597	0.993059	0.115093	13.4887	13.2243	13.3537	13.6647	14.4108	13.8281	13.0912	14.652	12.0284	13.4418	13.0964	13.1046	13.533	12.3323	12.4764	11.2722	13.567	13.9807	14.8574	11.4896	13.6558	13.3685	11.6794	13.6808
P82933	28S ribosomal protein S9, mitochondrial	MRPS9	1	1.9602	1	-2.02007	18.4548	18.187	11.6176	18.246	17.7867	18.3813	17.755	18.2246	18.5961	18.7122	18.6552	18.6679	17.9676	17.9746	13.2033	17.7138	18.3402	12.6232	17.769	17.7951	18.0182	11.524	17.5259	17.9992
P68133	Actin, alpha skeletal muscle	ACTA1	1	0.0609751	1	0.802675	18.109	17.7259	17.811	17.9425	18.197	18.1009	18.2478	18.7013	18.0147	17.598	17.6144	18.149	18.3401	18.2886	22.3802	17.6997	18.3029	18.5364	19.0965	17.3818	18.3622	18.7103	17.6495	18.109
P60709	Actin, cytoplasmic 1	ACTB	1	-0.027661	1	0.357048	19.1399	18.6929	18.9467	19.2003	19.3883	19.2812	19.5179	19.6187	18.7455	18.8151	18.6166	18.8517	18.8485	19.055	19.7214	18.3708	19.6052	19.908	20.11	18.3202	19.3151	19.4563	18.6335	19.0422
P63261	Actin, cytoplasmic 2	ACTG1	1	-0.299245	0.993738	0.0168281	16.1926	15.7198	15.7667	16.2374	16.4706	16.5785	16.9588	16.4531	15.5429	15.9487	15.2824	15.6696	15.387	16.3419	15.3258	15.5289	16.0947	16.607	17.0142	15.3252	16.1137	16.401	15.3129	16.3457
Q15848	Adiponectin	ADIPOQ	1	0.0091362	1	0.0585407	15.7129	15.47	15.3845	14.7045	17.4356	17.9544	17.1137	17.8569	15.8591	16.1291	16.8643	16.3481	17.502	17.2356	17.1067	17.2658	17.7576	17.7887	17.9359	17.9403	18.0897	17.7243	18.1273	18.0656
P43652	Afamin	AFM	1	0.125553	1	-0.0827344	18.0474	17.9046	17.9832	18.0268	18.3951	18.4931	18.1938	18.3113	18.5462	18.2235	18.4915	18.2425	19.1468	18.7706	18.6239	18.7044	17.8453	17.7785	17.7268	17.9408	17.673	17.7301	17.5719	17.8616
P02763	Alpha-1-acid glycoprotein 1	ORM1	1	0.128043	1	-0.0752036	20.8798	20.726	20.7612	20.4678	20.2134	19.9675	19.9936	20.5372	20.5696	20.0237	20.2285	20.2328	19.7076	20.0673	19.3653	19.4996	19.3325	19.4345	19.0467	19.7666	20.0252	19.7408	20.2669	19.6093
P19652	Alpha-1-acid glycoprotein 2	ORM2	1	0.186729	1	-0.422722	18.4331	18.267	18.3637	18.1811	18.1958	17.7711	17.3541	18.3581	18.1933	17.833	17.9989	17.9297	17.5346	17.7173	16.0089	17.0279	16.9885	17.3495	16.7209	17.7439	17.1442	16.4313	17.2641	17.0061
P01011	Alpha-1-antichymotrypsin	SERPINA3	1	0.0315889	1	-0.0431131	21.4932	21.3049	21.2669	21.3076	20.6754	20.973	20.8017	21.0077	21.3549	21.2733	21.5776	21.2488	21.091	20.9137	20.6497	20.5737	21.1174	21.0574	20.8222	20.8375	20.8003	20.8203	20.508	20.9095
P01009	Alpha-1-antitrypsin	SERPINA1	1	-0.0287558	1	-0.0734704	23.5455	23.4593	23.4702	23.4558	22.7937	23.0549	22.8462	23.052	23.2863	23.1564	23.2932	23.0915	22.5635	22.607	22.2236	22.2694	22.8427	22.8437	22.7307	23.0086	23.1087	23.1918	22.957	23.0843
P04217	Alpha-1B-glycoprotein	A1BG	1	0.0261138	0.99781	-0.0251077	20.624	20.5208	20.3934	20.4387	21.0487	21.3519	21.3269	21.2783	21.5211	21.666	21.5948	21.5988	21.8653	21.4934	21.4957	21.4394	21.4899	21.3785	21.6846	21.5105	21.8239	21.8054	21.527	21.9072
P08697	Alpha-2-antiplasmin	SERPINF2	1	-0.0269257	1	-0.136574	18.961	18.7382	18.904	18.8894	19.3073	19.6762	19.09	19.6248	19.3073	19.4011	19.5223	19.331	19.8166	19.5487	19.3449	19.0494	19.0432	19.1929	18.5322	18.9908	19.1223	19.1622	18.7031	19.0305
P02765	Alpha-2-HS-glycoprotein	AHSG	1	0.0378348	1	-0.0593157	21.0755	21.0407	21.0525	21.0382	21.2527	21.4151	21.1937	21.5616	21.4008	21.5185	21.5013	21.3067	21.8224	21.2561	20.9676	21.0281	20.8619	20.821	20.8493	20.6405	21.3909	21.5259	21.0923	21.4375
P01023	Alpha-2-macroglobulin	A2M	1	0.0180492	1	-0.0397371	22.5925	22.5365	22.4587	22.5729	21.7311	21.8192	21.8157	21.8248	22.0327	21.9236	22.101	21.9425	22.9133	22.8658	22.7236	22.7398	22.7962	22.6937	22.659	22.7702	22.267	22.3857	22.1369	22.2832
P12814	Alpha-actinin-1	ACTN1	1	-0.0665811	1	0.546147	14.8796	14.2907	14.2944	14.7862	15.2786	14.9376	14.898	15.3188	14.2694	13.7744	14.0277	13.9228	14.2946	14.8451	14.7019	13.6651	15.5039	15.9913	15.8376	12.0715	14.0718	14.8583	13.0202	13.7387
P01019	Angiotensinogen	AGT	1	0.081892	1	-0.134354	19.402	19.2532	19.1255	19.0795	18.6461	18.8949	17.9172	18.9579	18.6908	18.4014	18.9358	18.6156	19.9111	19.5812	19.5276	19.1407	18.6539	18.6611	18.5255	18.4938	18.8384	18.8592	18.1855	18.7358
P07355	Annexin A2	ANXA2	1	-0.219945	0.984364	-0.365415	11.8543	12.7595	11.2497	9.35916	13.6666	12.052	9.69181	12.8663	11.8262	12.6787	12.8139	13.7929	12.9859	12.4164	12.4658	11.8529	10.5986	13.0122	12.0943	10.1739	12.2892	11.6215	11.7479	14.2108
P01008	Antithrombin-III	SERPINC1	1	0.0617008	1	-0.0243963	20.355	20.2587	20.1563	20.2655	20.1524	20.185	20.41	20.3231	20.7943	20.6404	20.8811	20.6909	20.8926	20.6606	20.4489	20.4863	20.3864	20.3208	20.2981	20.3612	20.7974	20.9425	20.5943	20.8081
P02647	Apolipoprotein A-I	APOA1	1	0.035203	1	-0.029412	22.4511	22.2093	22.3869	22.3514	22.7663	22.8903	22.7802	22.747	22.6129	22.5493	22.5576	22.5239	23.1266	23.2403	22.7697	22.8708	22.6758	22.497	22.6289	22.7579	23.0186	23.0539	23.0691	23.118
P02652	Apolipoprotein A-II	APOA2	1	0.128837	1	-0.143278	16.6353	16.5205	16.3654	15.4715	16.886	17.5781	16.5574	17.5842	16.87	15.9692	16.8007	16.6224	17.9658	17.8548	16.9404	17.0668	16.8406	16.7222	17.0807	18.2891	16.4451	16.225	16.5766	16.1468
P06727	Apolipoprotein A-IV	APOA4	0.996536	-0.000433922	0.975398	0.0118233	18.7169	18.5223	18.6277	18.592	19.5268	19.8946	20.1423	19.8517	19.449	19.3201	19.3414	19.3213	20.1893	20.175	19.9458	20.0113	19.0254	18.9431	18.9009	19.0754	20.4175	20.4722	20.3233	20.3587
P04114	Apolipoprotein B-100	APOB	1	0.0821991	1	-0.0772149	19.9191	19.7918	19.7384	19.8354	19.9937	20.1461	19.8488	20.0497	19.2832	19.2242	19.4483	19.2139	20.3335	19.96	19.8101	19.8691	20.3922	20.2635	20.3879	20.3053	20.0485	20.0912	19.5297	19.953
P02654	Apolipoprotein C-I	APOC1	1	0.138333	1	-0.379114	18.2725	17.7976	18.2923	17.9962	18.4291	18.5652	17.3553	18.9161	16.3189	15.551	15.1087	16.1994	18.0072	17.6331	17.3737	17.5137	17.4009	17.5792	16.7066	17.6349	17.1423	17.6147	17.9237	16.7744
P02656	Apolipoprotein C-III	APOC3	1	0.00429519	1	-0.0984176	18.1209	17.767	18.0769	17.9128	17.4148	18.0444	17.3797	18.1867	16.6844	15.951	16.8837	16.5922	18.9226	18.6132	18.3772	18.3354	17.4654	17.5548	17.1455	17.6907	17.4245	18.0765	17.408	17.1438
P05090	Apolipoprotein D	APOD	1	-0.0906944	1	-0.0410795	17.5364	17.6956	18.1592	17.8658	17.4104	17.471	17.429	17.3492	17.6462	17.8326	17.7357	17.4535	18.4416	18.0826	17.6738	17.8434	18.3348	18.1526	17.9579	18.2647	17.8201	18.4994	17.7611	18.1866
P02649	Apolipoprotein E	APOE	1	-0.0816552	1	-0.135905	19.4123	19.2196	19.337	19.3643	19.1505	19.6775	19.261	19.433	18.6907	18.5525	18.6508	18.7145	19.5933	19.5067	19.2646	19.3785	19.5998	19.7408	19.4926	19.6612	19.2548	19.4943	19.0826	19.3525
O14791	Apolipoprotein L1	APOL1	1	0.17819	1	-0.0943378	17.5376	17.2199	17.2289	17.4351	18.114	18.4566	17.8409	18.2381	17.4586	17.204	17.603	17.5217	19.0213	18.2208	18.1191	18.0106	17.6429	17.5619	17.7762	17.7588	17.7286	17.7708	17.413	17.5829
O95445	Apolipoprotein M	APOM	1	-0.00813039	1	-0.214547	15.3055	15.4689	15.6691	15.4619	16.4795	16.5231	15.8335	16.8852	15.0641	15.2055	15.3189	14.9488	16.115	16.4093	15.9108	15.1424	16.2484	16.0964	14.6647	16.1273	15.5666	15.1246	15.2122	15.331
P08519	Apolipoprotein(a)	LPA	0.996426	-0.0325983	1	-0.82932	11.747	14.5985	13.7043	15.1601	17.9177	18.0582	18.5091	17.6005	11.5219	12.9026	10.7407	14.2195	16.7653	16.4204	16.1266	16.5027	15.5756	12.5209	15.6539	15.6437	16.9724	16.1949	16.152	16.7361
O75882	Attractin	ATRN	1	0.175937	1	0.00526206	15.2598	14.8886	14.964	14.4781	15.1083	15.3544	15.6582	15.8138	15.5908	15.3613	15.5526	15.4466	16.0448	15.7186	15.4866	15.4215	15.7153	15.4543	15.4435	15.64	15.8377	15.724	15.7063	15.9798
P02749	Beta-2-glycoprotein 1	APOH	1	-0.112046	1	-0.0817912	20.2716	20.1998	20.4064	20.3952	20.2207	20.4114	20.3621	20.3808	19.7737	19.99	19.7117	19.8667	20.0016	20.4844	20.1079	20.3349	19.9517	19.7223	19.7929	20.0232	19.878	19.9617	20.3904	20.2615
P61769	Beta-2-microglobulin	B2M	1	-0.372192	1	-0.557616	15.8955	15.8197	15.7601	15.6563	15.6244	15.6828	14.2115	15.8409	13.0057	13.8824	13.4339	13.0017	13.1617	14.292	13.9466	14.299	13.6373	14.1795	13.823	15.9903	15.3839	15.0853	15.7186	15.4513
Q96KN2	Beta-Ala-His dipeptidase	CNDP1	1	0.686844	1	-0.647097	12.486	12.5413	10.9982	13.1217	13.3225	11.1567	13.7735	13.6497	12.658	12.0144	12.0374	12.9163	14.2439	12.661	12.8178	13.227	14.1995	13.7137	13.2109	13.2409	12.3979	13.0997	12.4927	13.0576
P43251	Biotinidase	BTD	1	0.133251	1	-0.0567783	15.4201	14.788	15.3341	15.3544	15.5271	15.9626	15.4919	15.7054	15.7865	15.6245	16.155	15.9753	16.0455	15.5582	15.4185	15.588	15.5436	15.448	15.8146	15.6062	15.6371	15.7791	15.5632	15.8885
P04003	C4b-binding protein alpha chain	C4BPA	1	0.0542809	1	-0.0590146	20.2084	20.1639	20.3088	20.3058	19.5602	19.4905	19.5878	19.6222	19.9488	19.8826	19.8997	19.9018	20.0694	20.0836	19.9555	20.0988	20.0016	19.9417	19.8672	19.8977	19.7844	19.6849	19.5832	19.73
P20851	C4b-binding protein beta chain	C4BPB	1	-0.113289	0.988386	-0.0309908	14.8388	14.7641	14.7423	13.9842	14.6715	15.0134	15.1433	14.9564	15.1708	15.0706	15.0203	14.763	15.6537	15.7611	14.7265	15.4502	14.1954	14.6747	15.0606	15.5162	15.1744	15.1004	15.3983	15.6073
P00915	Carbonic anhydrase 1	CA1	1	0.389082	0.988585	0.735671	9.58978	12.3534	11.763	11.6061	17.8802	12.2057	10.6734	11.5268	11.32	11.6775	11.6833	13.0674	10.3991	10.5481	10.6548	12.8415	12.2893	11.0567	21.5249	11.439	11.0144	12.3169	11.1648	12.5694
Q96IY4	Carboxypeptidase B2	CPB2	1	-0.0109262	1	-0.0948483	16.635	16.5062	16.5586	16.7108	16.4065	16.642	16.4231	16.5598	16.6728	16.6182	16.946	16.7249	16.6922	16.5852	16.5287	16.7408	16.5844	16.7007	16.389	16.5744	16.5984	16.6027	16.473	16.5768
P15169	Carboxypeptidase N catalytic chain	CPN1	1	0.0643404	1	-0.2215	14.8905	14.1818	13.8387	14.3022	15.432	15.6028	15.4026	15.9837	15.5526	15.983	16.0653	15.4394	16.5453	16.2884	16.2813	16.2686	15.328	15.3362	15.4285	15.277	16.1684	16.1384	14.6147	15.6893
P22792	Carboxypeptidase N subunit 2	CPN2	1	0.227061	1	-0.0464055	15.9545	15.7385	15.5004	15.8328	16.588	16.7446	16.4297	16.8021	16.2538	16.1377	16.4393	16.1295	17.29	16.4328	16.4331	16.4736	16.1517	15.7818	16.3253	16.0863	16.792	16.8322	16.3651	16.447
P31944	Caspase-14	CASP14	1	-0.62291	1	0.00274388	10.7044	12.862	11.9443	10.7727	13.9023	12.3631	12.398	12.1752	12.844	13.9786	12.7575	13.936	12.3876	12.7219	11.8731	12.4068	11.1813	13.0743	13.7502	12.5971	12.6565	12.4136	12.2841	13.1028
P04040	Catalase	CAT	1	-0.0821087	1	0.518217	11.4043	9.95716	11.1999	11.3578	14.9729	10.5208	12.2833	12.7032	5.31375	11.545	12.3378	12.5494	9.64353	12.3462	12.6673	12.0919	12.7139	10.7766	20.5703	13.2074	12.1348	11.5301	10.0704	14.11
O43866	CD5 antigen-like	CD5L	0.992331	-0.00581074	1	-0.082469	16.9053	16.8347	16.8553	16.9604	17.892	18.1649	18.4331	18.0614	16.5731	16.777	16.3083	16.6741	17.3142	17.3954	17.0997	17.3512	18.5071	18.2282	18.5965	18.5532	17.7819	17.6083	17.6664	17.8537
P00450	Ceruloplasmin	CP	1	0.0525544	1	-0.0409152	21.2441	21.1541	21.1035	21.2085	20.9089	20.9345	20.919	20.971	21.1135	21.0332	21.1716	21.0236	21.0601	20.9239	20.684	20.7704	20.7002	20.6151	20.5684	20.5478	21.1572	21.2079	20.9429	21.1136
P06276	Cholinesterase	BCHE	1	0.369675	1	-0.778372	13.0546	13.5461	12.8146	13.7699	14.5428	12.8471	12.9366	14.1682	13.7399	12.7996	14.0739	13.5418	15.821	14.2777	14.3019	14.1641	14.5277	14.0051	13.8632	14.9369	12.4161	14.4084	12.6243	14.7039
P10909	Clusterin	CLU	1	0.0723813	1	-0.0260226	19.9985	19.7727	20.0439	19.8643	19.9095	19.9399	20.1019	20.0544	20.4599	20.3843	20.4429	20.4154	20.5079	20.297	19.9892	20.177	19.962	19.8854	20.136	20.3335	20.2196	20.344	20.372	20.3974
P00740	Coagulation factor IX	F9	1	0.107572	0.990384	-0.028285	15.342	14.992	15.0959	15.1263	14.0059	14.3478	14.8978	14.8221	14.7463	14.7882	15.2686	14.8717	15.5462	14.8837	14.9711	14.8554	14.5679	14.409	13.6789	14.4481	14.9946	15.1366	14.8178	14.7763
P12259	Coagulation factor V	F5	1	0.144271	1	-0.689801	13.6054	13.1163	11.2894	13.6283	13.9229	13.8323	14.0782	15.0732	12.0985	13.6235	11.8119	11.9998	14.474	13.2653	13.0996	12.8112	14.2349	13.563	13.7421	12.7189	11.9764	12.0459	11.4292	13.3578
P00742	Coagulation factor X	F10	1	0.0987341	1	-0.0385486	15.4021	15.5494	15.5481	15.564	15.7834	15.8803	16.0695	16.0192	15.5319	15.4853	15.574	15.6209	15.9838	15.9609	15.7802	15.7878	15.9223	15.7306	15.501	15.8828	15.6291	15.0538	15.3575	15.187
P03951	Coagulation factor XI	F11	1	0.975729	1	0.759062	15.1581	14.7151	14.5371	14.9743	14.5723	13.0308	13.978	14.9379	13.6288	14.1951	14.2684	14.022	15.3049	14.968	14.6507	14.0517	14.2197	14.7087	12.7514	11.6677	16.1602	11.5719	15.6991	11.6767
P00748	Coagulation factor XII	F12	1	-0.00163714	1	-0.0867268	16.9062	16.7519	16.7517	16.771	17.4511	17.7504	17.6711	17.7875	18.4051	18.4577	18.3388	18.4334	18.2212	18.0032	18.0425	17.8792	18.4489	18.3154	18.1573	18.0746	18.0541	18.2177	17.7098	18.2461
P00488	Coagulation factor XIII A chain	F13A1	1	-0.13113	0.986885	0.0591818	15.969	15.6631	15.0877	15.9327	16.041	16.1064	15.8233	16.5939	12.9734	13.211	13.0154	13.4568	15.2684	15.5933	14.7605	15.0153	15.2618	15.4023	15.6004	13.9465	14.6158	14.9401	15.1801	14.1672
P05160	Coagulation factor XIII B chain	F13B	0.996172	-0.0288989	1	-0.242633	14.2638	14.5363	14.6688	13.8447	15.8911	16.1597	15.9861	15.9662	14.316	14.6752	13.3831	14.8303	16.4354	16.0601	15.5381	15.8154	15.4492	15.1348	15.2866	15.7069	15.451	15.4138	15.5942	15.7494
P23528	Cofilin-1	CFL1	1	-0.0500367	1	1.06292	13.9748	13.7673	13.7467	14.1103	14.9861	12.4523	14.6741	14.6991	11.9186	13.5536	12.8396	14.0598	13.8799	13.6256	14.4098	10.7525	13.8481	15.2872	16.3763	11.4771	14.1691	14.3907	11.8126	12.3829
P02745	Complement C1q subcomponent subunit A	C1QA	1	-0.113708	1	0.106891	18.8425	18.8375	18.7965	18.8435	14.5427	15.1235	15.5144	14.6581	18.0843	18.0509	18.3149	17.98	18.2144	18.0917	17.7588	17.8387	18.0212	18.1171	17.9136	18.1025	18.3837	18.5504	17.8476	18.0818
P02746	Complement C1q subcomponent subunit B	C1QB	1	0.115178	0.994217	-0.0777466	19.31	19.0885	19.107	19.1323	15.1711	15.5027	15.2719	15.6491	18.304	18.3302	18.3872	18.3024	18.6677	17.8523	17.7852	17.8702	18.0801	18.0025	18.3611	18.0974	18.7368	18.8024	18.5435	18.8709
P02747	Complement C1q subcomponent subunit C	C1QC	1	-0.0167475	0.997339	-0.0307093	19.6172	19.6628	19.6922	19.4004	16.6368	16.9555	16.4439	16.9727	19.0476	19.1425	19.1443	18.9109	19.1145	18.6738	18.6393	18.6283	18.9467	18.8716	18.9588	18.6852	19.2094	19.3667	19.1482	19.6133
P00736	Complement C1r subcomponent	C1R	1	0.0909936	1	-0.0520922	18.5453	18.504	18.4339	18.4829	18.2374	18.3509	18.3401	18.406	18.2367	18.0794	18.2261	18.1819	18.4214	18.1266	18.0148	18.1283	18.2801	18.1286	18.3061	18.2965	18.664	18.6494	18.6516	18.7895
Q9NZP8	Complement C1r subcomponent-like protein	C1RL	1	-0.0268203	1	0.171031	16.3008	16.047	16.1131	16.1888	15.3821	15.7734	16.3718	16.0127	15.675	17.7855	16.2314	15.9539	16.6418	15.7031	15.5454	15.3766	16.1384	15.4917	17.3413	15.9189	17.7845	17.2828	16.726	17.852
P09871	Complement C1s subcomponent	C1S	1	0.0311251	1	-0.00097243	17.7777	17.6813	17.587	17.5941	17.3562	17.634	17.6168	17.5335	17.5491	17.3439	17.4794	17.3766	17.3382	17.4313	17.3372	17.4232	17.4634	17.3213	17.5669	17.6215	17.853	17.7391	17.8787	17.9232
P06681	Complement C2	C2	1	0.101645	1	-0.0770048	16.8742	16.756	16.7665	16.7911	16.2673	16.4119	16.2254	16.4024	17.0883	16.8604	17.0664	16.8968	16.7787	16.4763	16.1716	16.3374	16.3489	16.2239	16.4029	16.2257	16.6227	16.6417	16.3601	16.8016
P01024	Complement C3	C3	1	0.0225967	1	-0.0751823	22.1224	22.047	21.9753	22.0556	21.8337	21.9227	21.7619	21.8781	22.1715	22.1014	22.2275	22.0913	22.2677	22.1736	22.0377	22.1003	21.5585	21.5209	21.4748	21.6204	22.1771	22.2298	21.9731	22.1558
P0C0L4	Complement C4-A	C4A	1	0.173493	1	-0.180629	19.6215	19.2634	19.1386	19.5175	18.5946	18.9108	18.0444	18.6745	18.1879	17.4418	18.1266	17.7646	19.287	18.8991	18.9862	18.7507	17.7949	17.9278	17.2068	17.8268	18.362	18.3641	18.1023	18.1546
P0C0L5	Complement C4-B	C4B	1	0.0606041	1	-0.0207411	21.8621	21.7793	21.7531	21.7743	20.393	20.5215	20.4255	20.4436	21.1926	21.0955	21.1882	21.1289	21.3268	21.0442	20.9847	21.0634	20.6635	20.6364	20.8274	20.7557	21.1252	21.1227	20.9214	21.0588
P01031	Complement C5	C5	1	0.110491	1	-0.0286477	18.5504	18.4366	18.2984	18.3059	17.9912	18.0998	17.8871	18.033	18.3171	18.0885	18.4804	18.1656	18.634	18.3147	18.1023	18.1487	18.3665	18.2717	18.1799	18.249	17.9741	17.959	17.6472	17.865
P13671	Complement component C6	C6	1	0.123683	1	-0.174838	16.5999	16.3533	16.4371	16.5232	16.4572	16.658	16.4739	16.6932	16.888	16.8233	17.0523	17.0988	17.4107	16.7985	16.709	16.9579	16.2197	16.1441	16.2986	16.5654	16.7427	16.799	16.5466	16.7281
P10643	Complement component C7	C7	1	0.0371586	0.983515	-0.00761096	18.5174	18.3543	18.3989	18.5062	16.9578	17.2313	17.3	17.1007	17.8238	17.7829	17.7772	17.8265	18.4071	18.1886	18.1471	18.142	17.5315	17.4151	17.5064	17.4761	17.4409	17.4833	17.4053	17.5291
P07357	Complement component C8 alpha chain	C8A	1	0.121634	1	-0.113822	17.4808	17.3328	17.3488	17.4114	17.5107	17.3843	17.4856	17.5161	17.8517	17.781	18.0051	17.8274	18.0615	17.6481	17.4992	17.6175	16.7981	16.8883	16.7153	17.0421	18.152	18.0906	17.7859	18.1084
P07358	Complement component C8 beta chain	C8B	1	0.011028	1	-0.0866493	17.7107	17.5638	17.5806	17.5998	17.4632	17.7321	17.6625	17.7169	18.1069	17.958	18.0642	17.9904	17.8721	17.804	17.583	17.7276	16.8687	16.8752	16.7242	16.8558	18.0712	18.0936	17.8152	18.0592
P07360	Complement component C8 gamma chain	C8G	1	0.00921408	1	0.0447073	16.851	16.7884	16.681	16.7137	16.5914	16.8532	17.1965	16.9152	17.2067	17.2823	17.2659	17.0767	17.2698	16.8676	16.9172	16.7952	16.3849	16.3325	16.2569	16.3152	17.2697	17.3942	17.3047	17.5378
P02748	Complement component C9	C9	1	0.0222781	0.990717	-0.0242084	19.6324	19.5596	19.3578	19.6715	19.4565	19.6382	19.7141	19.7168	19.8159	19.9926	20.0267	19.7313	19.7005	19.3917	19.3252	19.3025	19.5094	19.4687	19.7128	19.6741	19.8809	19.8112	19.76	19.9456
P00751	Complement factor B	CFB	1	0.0761566	1	0.0369879	20.458	20.3419	20.2184	20.2064	20.152	20.3004	20.466	20.3091	20.545	20.6418	20.5536	20.5344	20.367	19.9607	19.9443	19.7496	20.048	19.8947	19.8849	19.8772	20.2891	20.2627	20.2008	20.3694
P00746	Complement factor D	CFD	1	-0.138868	0.998213	-0.0272463	15.2299	14.8869	14.9755	15.0471	14.4331	14.8413	14.4199	14.6851	13.3643	14.7899	14.7105	14.4157	16.0133	15.2235	15.6477	15.3485	15.084	14.8167	14.8277	15.0383	17.2286	17.6282	17.113	17.323
P08603	Complement factor H	CFH	1	0.0666895	1	-0.0258036	19.3685	19.3171	19.3323	19.3428	19.6744	19.7753	19.8889	19.6537	19.8407	19.758	19.7158	19.7281	19.6142	19.488	19.3026	19.4781	19.3785	19.152	19.4067	19.4495	19.826	19.8119	19.8681	20.017
Q03591	Complement factor H-related protein 1	CFHR1	1	0.654834	0.996183	0.0246323	17.4181	17.3405	17.2979	17.1814	17.1145	16.427	17.3693	16.9484	13.2912	9.89951	13.5132	13.5519	18.0655	18.1452	17.9021	18.2901	16.9438	17.0888	17.6894	17.8267	17.6735	17.6766	17.8393	17.6647
P36980-2	Complement factor H-related protein 2	CFHR2	1	-0.315958	1	0.563575	14.4209	15.2844	14.1678	11.6221	15.6782	16.8246	16.6365	15.845	15.6611	15.8614	15.667	15.8063	15.8996	15.7236	15.5236	15.6494	15.6002	15.4574	15.3711	14.9936	16.0302	16.0344	16.1797	16.2479
P05156	Complement factor I	CFI	1	0.0797885	1	0.0383317	18.7195	18.4521	18.5327	18.5978	18.447	18.6869	18.6492	18.5162	18.7687	18.5686	18.8311	18.6108	18.913	18.7215	18.689	18.6584	18.7541	18.6118	18.5243	18.674	18.6171	18.6998	18.7083	18.6472
P08185	Corticosteroid-binding globulin	SERPINA6	1	0.154696	1	-0.116241	17.7547	17.6274	17.4976	17.5382	17.5243	17.6725	16.9679	17.6761	18.1211	17.5302	18.2897	17.9798	18.3186	17.9185	17.6097	17.572	17.7124	17.6661	17.7264	17.525	17.8451	17.9334	17.1227	17.6205
P02741	C-reactive protein	CRP	1	0.76113	1	0.143823	15.2845	15.3562	14.5629	14.6888	15.2483	15.3645	15.81	15.0557	14.5584	12.3603	14.6581	14.7279	12.1294	11.7929	11.5838	12.0023	13.6031	10.8793	13.7945	14.0301	12.6986	13.2024	13.4706	12.512
P01040	Cystatin-A	CSTA	1	-0.960764	1	-0.261404	12.3737	15.1296	11.323	12.0012	12.048	15.1223	12.9011	13.387	14.3934	14.6543	14.4475	15.2428	11.2242	11.505	15.4371	14.2145	14.6404	15.1683	12.6211	14.5075	13.4965	12.3615	14.2333	13.1785
P01034	Cystatin-C	CST3	1	0.263545	1	0.135974	15.5913	15.0471	15.8376	15.6847	14.8173	15.7607	15.6404	15.0455	14.8321	14.4249	14.5343	14.4276	16.0082	14.8456	15.3607	15.1061	15.1243	14.8395	14.8585	14.9741	15.9086	15.7828	15.3573	15.535
P81605	Dermcidin	DCD	1	-0.19613	1	-0.279855	15.7818	17.6709	16.4879	15.1051	16.78	16.6844	16.2679	16.878	17.5872	16.7843	16.9821	18.5007	15.3894	15.424	16.8996	16.375	14.7198	16.2548	13.6895	16.8416	14.4338	13.0503	15.8177	14.1232
Q08554	Desmocollin-1	DSC1	1	-0.440043	1	0.166265	11.5994	14.4865	11.2063	12.6926	12.4018	12.4247	14.0732	13.1606	14.3678	13.39	13.8307	14.1246	10.3306	11.256	14.4537	13.6203	13.6414	14.4233	12.8213	14.251	13.2766	12.2775	13.7958	11.3343
Q02413	Desmoglein-1	DSG1	1	-0.264786	1	0.802574	12.1021	15.0343	13.5521	10.3254	15.1695	13.6437	14.5532	14.7349	15.4268	14.6813	15.1527	16.0397	12.7195	12.1531	15.9115	14.1782	14.3633	15.5671	12.9219	14.0798	12.2298	12.5202	14.1164	12.0342
P15924	Desmoplakin	DSP	1	-0.542065	1	0.573448	12.1663	15.0112	13.0566	11.1708	15.3114	13.4813	13.1385	15.5583	14.0314	14.4273	14.4888	15.5707	10.3334	11.4173	16.4196	13.306	13.5224	15.4699	11.8485	13.1041	10.0021	8.81253	12.3349	9.13632
Q12805	EGF-containing fibulin-like extracellular matrix protein 1	EFEMP1	1	0.048158	1	-0.110085	16.5243	16.5278	16.3005	16.4874	15.7956	16.1411	15.7932	16.2218	14.9373	15.0201	15.1565	15.166	15.8427	15.3253	15.3335	15.3301	15.9357	15.8552	16.1037	16.012	16.2148	16.092	15.7932	15.9239
P27105	Erythrocyte band 7 integral membrane protein	STOM	1	0.107645	1	0.422338	13.6044	13.0393	13.0735	13.507	13.7828	13.4411	13.4237	12.9719	11.3443	12.6965	12.056	12.5178	12.153	11.5439	11.2959	10.8669	12.0188	12.4604	17.0718	13.2187	13.2876	12.3637	11.8166	13.1212
Q16610	Extracellular matrix protein 1	ECM1	1	-0.097531	1	-0.0913699	14.5984	14.5203	14.2517	14.6292	14.8327	15.1414	14.9296	14.9613	15.9271	16.2744	15.7608	15.9278	15.1013	14.7006	14.5404	14.442	14.6311	14.9559	14.7461	14.5344	16.1027	16.1858	15.3602	15.6424
Q86UX7	Fermitin family homolog 3	FERMT3	1	0.0668759	1	0.848373	14.3366	14.3762	13.9005	14.9533	15.0019	14.8338	14.9808	15.5525	13.5175	13.8562	14.1633	13.7484	14.8652	13.1007	13.7836	12.0673	14.7997	15.315	15.8401	11.0608	14.4073	15.0452	14.03	14.2259
Q9UGM5	Fetuin-B	FETUB	1	0.351281	1	-0.158095	16.2217	16.3623	15.0486	15.9197	16.743	17.0294	17.2412	16.3053	16.6395	15.5068	16.5689	16.2639	17.6102	16.1398	16.5043	17.0098	15.9406	16.0104	16.6204	16.462	16.9622	16.9607	16.4394	17.4108
P02671	Fibrinogen alpha chain	FGA	0.999069	0.000589371	1	-0.0357685	23.2127	23.0837	23.0824	23.182	23.1577	23.3632	23.3786	23.134	23.2068	23.2643	23.1403	23.127	22.8925	22.9484	22.8631	23.0045	23.1875	23.0058	23.1746	23.2741	23.0363	23.0248	23.0428	23.175
P02675	Fibrinogen beta chain	FGB	1	-0.0133959	1	-2.9246e-05	23.0763	22.9601	22.9523	23.0065	23.0815	23.1293	23.3461	23.0837	23.1476	23.1513	23.0795	23.1153	22.8792	23.1239	23.0817	23.1108	23.2267	23.0976	23.2083	23.3289	23.0391	23.0688	23.1162	23.1392
P02679	Fibrinogen gamma chain	FGG	1	-0.0268421	0.98239	0.0159779	22.6172	22.643	22.5486	22.6157	22.7106	22.6757	22.9081	22.575	22.6345	22.6471	22.5853	22.5663	22.4849	22.6688	22.4462	22.585	22.5905	22.4828	22.5964	22.6668	22.459	22.5404	22.4847	22.4647
P02751-9	Fibronectin	FN1	1	0.039067	1	0.000973701	19.2553	19.1005	19.2609	19.2894	19.713	19.9398	19.8504	19.7912	19.521	19.5447	19.6593	19.5848	20.2939	20.1812	20.2498	20.186	19.7859	19.639	19.7056	19.8134	19.6451	19.5746	19.6811	19.7366
P23142	Fibulin-1	FBLN1	1	0.00163317	1	-0.297473	16.1163	15.7219	16.2476	16.0476	14.5039	15.4613	15.5021	15.4104	16.4493	16.3017	16.6967	16.6798	16.8226	17.0974	16.9438	16.8992	16.6649	16.4245	14.3645	16.6443	16.4679	16.0083	16.8389	16.6971
P23142-4	Fibulin-1	FBLN1	1	0.229694	1	-0.213763	16.3269	16.3095	16.4178	16.2356	15.8649	15.177	15.6874	15.9871	16.5147	16.716	16.7919	16.7525	17.737	16.9807	17.2187	16.9558	16.785	16.6404	16.9045	16.7859	17.3783	17.4051	15.7085	17.2946
O75636	Ficolin-3	FCN3	0.999507	0.00353082	1	-0.130786	16.1419	16.0179	15.6205	15.8622	16.4331	16.6128	16.5767	16.5183	15.9668	16.1933	15.8227	15.9068	17.8541	17.5796	17.4088	17.5459	17.6002	17.5196	17.8268	17.5509	15.2641	15.3159	14.5397	15.1959
P21333	Filamin-A	FLNA	1	-0.127342	1	0.229386	14.8379	14.5483	14.8045	15.0417	15.8818	15.5931	16.2223	16.262	14.7496	14.8336	13.0788	15.1407	15.2619	15.8432	15.0386	13.7102	16.5246	17.0375	17.1937	13.9392	15.8878	16.0519	14.6158	15.4835
P04075	Fructose-bisphosphate aldolase A	ALDOA	1	-0.543195	1	0.716981	15.1424	14.7025	14.7017	15.0964	15.455	15.5024	15.2231	15.2831	14.4266	15.1331	13.9647	14.4188	12.5092	14.6605	14.8672	13.7784	15.0135	15.706	17.2495	13.6078	14.4211	14.5225	14.3053	13.8252
Q08380	Galectin-3-binding protein	LGALS3BP	1	0.0822576	1	0.215125	16.4546	16.3272	15.7287	15.8994	15.7665	16.0562	14.7724	15.624	11.8313	11.661	12.2631	10.1458	16.83	16.379	16.447	16.3368	14.63	14.5994	15.0891	14.619	15.1505	15.1465	14.8639	15.2483
P06396	Gelsolin	GSN	1	-0.059378	1	-0.0315596	18.6579	18.5719	18.4741	18.6616	18.6239	18.9729	19.0443	18.7677	19.0177	19.2044	19.1162	19.0976	19.4809	19.3993	19.2328	19.3646	19.1604	19.089	19.0437	19.0524	19.8723	19.9319	19.7976	19.9542
P22352	Glutathione peroxidase 3	GPX3	1	0.0137798	1	-0.133437	15.3464	15.4319	15.4608	15.7706	15.3979	15.5797	15.8211	15.7418	16.8299	16.8242	17.0713	16.9102	17.3442	16.92	16.8258	16.7652	16.5661	16.4544	15.9148	16.6075	17.398	17.5896	17.4646	17.5637
P04406	Glyceraldehyde-3-phosphate dehydrogenase	GAPDH	1	0.0824842	1	1.17171	16.336	16.4468	15.6349	16.0897	17.6662	16.6122	16.1943	16.8747	15.9222	16.8909	15.881	17.2035	14.0291	15.6612	17.1775	14.7579	16.4352	17.3028	19.4632	13.6332	16.5543	13.5343	15.4362	14.1979
P00738	Haptoglobin	HP	1	-0.0495726	0.987953	0.0156558	23.8261	23.7951	23.8499	23.87	22.7377	22.929	23.1891	22.8583	23.2688	23.3117	23.1933	23.17	22.9008	22.893	22.8136	22.7578	21.4494	21.5353	21.5475	21.8213	23.0595	23.0756	23.16	23.1819
P00739	Haptoglobin-related protein	HPR	1	0.123674	1	-0.0263933	17.4724	17.4605	17.6064	17.4401	19.1492	19.2736	19.3212	19.3026	17.6658	17.4926	17.5597	17.5337	18.3104	17.9397	17.6803	17.9229	18.9325	18.5941	18.8784	19.0187	18.2662	18.2939	18.3179	18.3043
P04792	Heat shock protein beta-1	HSPB1	1	-0.779935	1	-0.374408	13.4807	14.0418	13.3822	13.3082	13.8022	14.4963	11.8299	14.0582	13.3375	15.0199	13.2779	13.3821	11.21	12.3945	12.4025	12.2354	11.7347	12.6553	12.4909	13.6449	11.7548	11.3917	12.4688	11.4699
P69905	Hemoglobin subunit alpha	HBA1	1	0.297104	1	0.475329	18.4957	18.7289	18.2926	17.9961	22.6891	18.2925	17.6379	18.3962	17.4876	18.2637	17.9947	17.0384	17.1466	17.8834	16.9777	19.2381	18.2286	18.4217	23.1992	18.8307	17.4993	18.174	18.6278	18.3784
P68871	Hemoglobin subunit beta	HBB	1	0.366906	1	0.519749	19.2097	19.2332	18.7959	18.5444	23.2823	19.2345	18.5648	19.3846	18.4466	19.1031	19.2227	18.06	18.7232	18.9612	18.1535	20.1912	19.293	19.5114	24.4744	19.9165	18.701	19.411	19.453	19.449
P02042	Hemoglobin subunit delta	HBD	0.995557	0.207605	1	1.16664	11.9809	12.7237	11.095	12.13	18.011	12.3577	13.0696	10.3581	11.1662	10.5457	11.8088	10.9959	5.21249	11.9254	9.4574	13.8469	11.0115	10.4794	21.6416	13.3374	12.2809	10.3856	12.9257	12.3299
P02790	Hemopexin	HPX	1	0.0527515	0.985773	0.00996526	22.0772	21.9962	22.0134	22.0666	21.7493	21.6391	21.7567	21.7634	22.0826	22.0535	22.0733	22.0218	22.0801	21.9868	21.9168	21.824	22.0134	21.9607	21.8757	21.908	21.8101	21.8598	21.728	21.7202
P05546	Heparin cofactor 2	SERPIND1	1	0.0800788	1	-0.127759	18.6272	18.5724	18.477	18.6698	18.2405	18.438	17.9912	18.3084	18.3347	18.0959	18.4225	18.2131	18.8799	18.3595	18.1154	18.1296	17.6539	17.5087	17.3586	17.3959	18.1431	18.4244	17.724	18.1385
Q04756	Hepatocyte growth factor activator	HGFAC	1	-0.0485579	1	0.225864	15.9981	15.6379	15.7638	15.8134	14.8653	15.2004	14.836	14.8738	14.2328	14.5815	14.491	14.3036	14.8704	14.5125	14.4089	13.8741	15.1657	15.2784	14.9539	14.8	15.0911	15.3042	15.7007	15.1342
P26927	Hepatocyte growth factor-like protein	MST1	1	-0.13319	1	0.115655	13.7553	13.7242	13.7727	13.4767	13.9526	14.4844	14.4853	13.8779	13.4446	14.0957	13.9547	14.0612	14.4173	14.446	14.6071	14.618	14.8308	14.5596	14.9096	14.58	15.107	14.9968	14.5355	14.9571
P04196	Histidine-rich glycoprotein	HRG	1	0.087931	0.981369	-0.0102173	19.312	19.04	18.9727	19.0082	19.0555	19.2838	19.2805	19.0917	19.6461	19.7062	19.6594	19.5138	19.5769	19.1564	19.152	19.1343	19.2206	19.0323	19.2598	19.2565	19.519	19.584	19.3485	19.7297
Q14520	Hyaluronan-binding protein 2	HABP2	1	-0.126979	0.992123	-0.0810515	16.0537	16.0877	16.1773	15.9947	15.1314	15.4621	14.9285	15.5199	15.4931	15.8265	15.2147	15.4482	15.1341	14.9179	15.2428	15.113	14.7903	15.1903	14.9541	14.8841	15.4217	15.3018	15.2891	15.3327
P01876	Ig alpha-1 chain C region	IGHA1	1	-0.0605857	1	-0.039334	23.9074	23.8097	23.8987	23.9081	21.9155	22.291	22.0882	22.0892	22.948	23.0627	22.8791	23.0253	21.2253	21.4154	21.4498	21.3772	22.6913	22.5854	22.4171	22.7715	23.113	22.9999	23.3135	23.1111
P0DOX2	Ig alpha-2 chain C region	IGHA2	1	0.154442	1	-0.000881831	19.3433	18.9989	19.4967	19.5131	19.2701	18.9397	19.346	19.2628	20.0288	19.5642	19.9425	19.9902	19.4274	19.636	19.4829	19.5626	20.1903	20.0031	19.3505	19.99	19.2739	19.4653	19.7546	19.0598
P0DOX5	Ig gamma-1 chain C region	IGHG1	1	-0.00235558	0.996074	-0.0601645	23.7575	23.6396	23.674	23.8633	23.5789	23.5689	23.5954	23.6058	24.0626	24.0366	23.9801	24.0467	23.1499	23.3875	23.2174	23.4114	23.8724	23.767	23.8413	23.9536	24.1563	24.1919	24.3551	24.1435
P01859	Ig gamma-2 chain C region	IGHG2	1	-0.0464366	1	-0.0716845	22.2663	22.0819	22.2284	22.3885	22.5131	22.4554	22.6587	22.6048	22.8604	22.8842	22.8871	22.9696	22.7721	23.2634	22.9281	23.1582	22.9041	22.87	22.8213	22.9075	23.4924	23.5321	23.6473	23.5725
P01860	Ig gamma-3 chain C region	IGHG3	1	0.075861	1	-0.0456711	24.0135	23.8935	23.9381	23.902	21.6099	21.7099	21.9289	21.7471	23.6782	23.8095	23.583	23.6896	21.7006	21.3192	20.9423	21.3139	22.914	22.8412	23.1959	23.103	23.9936	23.8812	23.8068	23.9135
P01861	Ig gamma-4 chain C region	IGHG4	1	0.183097	0.999866	-0.00622082	20.9771	20.8816	20.5295	20.8212	16.8205	17.4719	18.2886	18.1307	20.9127	20.7312	20.7814	20.4149	19.0081	17.6464	17.9898	18.4106	19.8147	19.8978	19.7454	20.04	21.1211	20.9267	21.1725	20.7273
P01742	Ig heavy chain V-I region EU		1	0.632358	1	0.177792	17.0327	16.7692	17.5199	16.7417	16.2538	16.5906	16.9506	16.4201	17.1245	16.9104	17.0881	16.8386	15.5621	15.2616	14.4937	14.8862	16.9124	16.8487	17.1413	16.8747	16.2178	12.9287	15.572	15.9375
P01743	Ig heavy chain V-I region HG3		1	0.266633	0.985664	-0.0640521	15.9808	16.282	15.6744	15.5986	15.4731	15.4422	14.9921	14.9942	15.5586	15.8479	16.0725	15.5911	16.0112	15.1841	14.4087	15.7921	14.1198	13.7682	12.5691	14.2865	12.5615	11.5809	14.1163	11.9549
P23083	Ig heavy chain V-I region V35		1	0.0776974	0.980075	0.00771046	18.1983	18.3595	18.2917	18.4167	17.9951	17.8211	18.0452	18.0336	16.8571	16.6943	16.6468	16.4831	15.6981	15.4687	15.5334	15.3897	17.3689	17.1441	16.9291	17.0544	16.9064	17.07	16.5839	16.6063
A0A0C4DH41	Ig heavy chain V-II region NEWM	IGHV4-61	1	0.203938	1	0.12361	16.5684	17.0099	16.7651	16.8771	13.6672	12.5832	15.4646	15.515	14.9318	14.6964	15.3903	14.4195	16.0759	15.2901	15.315	14.6039	17.3021	17.2908	16.675	16.5176	15.1982	15.6496	11.8485	12.7837
P01824	Ig heavy chain V-II region WAH		1	0.138824	0.997783	0.019701	20.5284	20.3652	20.257	20.3543	19.4811	19.3416	19.2844	19.184	20.3339	20.1207	20.3744	20.0542	19.9698	19.582	19.5903	19.6684	20.7321	20.7725	20.4793	20.5157	19.9998	20.0302	19.7821	19.8727
P01764	Ig heavy chain V-III region 23	IGHV3-23	1	-0.0245609	1	-0.120592	18.8444	18.8161	18.6565	18.6499	19.5165	19.4632	19.2357	19.6398	18.0376	17.9289	17.4467	17.9623	17.0049	17.2674	17.1884	17.105	18.725	18.7449	18.488	18.6337	18.2237	18.2791	18.5291	18.2773
P01766	Ig heavy chain V-III region BRO		1	0.367956	1	0.357426	14.1481	13.6103	14.0555	14.2149	12.2686	13.2764	14.5612	11.5529	14.3752	11.3243	14.5961	14.5098	14.7085	14.5188	14.3417	14.4127	14.7819	14.6457	12.9747	15.3497	12.0862	12.7854	13.756	12.1007
P01767	Ig heavy chain V-III region BUT	IGHV3-66	1	-0.176801	1	-0.139643	15.0241	15.1339	14.8754	14.4316	16.1608	17.4201	15.3489	15.9994	15.5131	15.9521	15.4584	15.6335	15.0549	13.8872	13.9306	14.4289	16.1672	15.5874	16.2499	15.9881	15.5486	16.5486	15.3128	15.5323
P01782	Ig heavy chain V-III region DOB		1	-0.0200157	1	-0.308001	16.3417	16.4406	15.8906	16.8022	17.2974	17.8831	17.2308	18.0889	17.4797	17.535	17.6943	17.5775	16.8388	16.2016	16.4007	16.571	18.8443	18.6806	18.6755	18.7288	18.8303	19.0115	19.0752	19.0466
P01780	Ig heavy chain V-III region JON		1	0.0339607	1	0.0859966	19.57	19.068	19.3195	19.1794	19.2235	19.3147	19.0424	19.2938	19.3194	19.2774	19.2939	19.2146	19.7292	19.9058	19.9641	19.7334	20.5844	20.4347	20.1432	20.0655	19.4843	19.7064	20.0015	19.762
P01772	Ig heavy chain V-III region KOL		1	0.137996	1	-0.0349245	21.1611	21.0726	20.9748	21.0624	18.6246	18.4483	18.3227	18.7649	20.1334	19.9529	20.0991	20.0437	20.0761	19.7144	19.9193	19.8269	20.746	20.6764	20.5976	20.5021	20.49	20.5385	20.2886	20.2117
P01762	Ig heavy chain V-III region TRO		1	0.223547	1	-0.772642	16.7434	16.0569	16.3427	16.733	15.6063	15.4246	12.311	15.7427	17.6958	17.4762	17.7278	17.1839	16.8184	16.6655	16.7922	16.8675	17.5302	17.3514	17.6407	17.4099	18.0231	18.1014	16.9295	18.4427
P01834	Ig kappa chain C region	IGKC	1	-0.0600805	1	-0.391757	24.1683	23.723	24.0563	24.3619	24.2826	24.7202	23.1626	24.0725	23.76	23.292	23.3222	23.6378	21.404	22.7696	22.8101	23.2966	23.0025	22.9406	22.9165	23.6861	23.5094	23.042	24.5693	24.1327
P01594	Ig kappa chain V-I region AU		1	0.145299	1	-0.109134	19.2542	19.0646	19.1489	19.298	17.4207	17.7323	16.2082	17.0453	19.1817	18.3225	19.2813	19.082	18.7206	18.4043	18.5029	18.4269	18.8423	18.7278	19.1539	18.8345	20.5903	20.8866	20.6476	20.9109
P04430	Ig kappa chain V-I region BAN		1	0.817891	1	-1.44354	19.4094	19.5159	19.2684	19.7003	16.2529	16.672	12.6866	16.5467	16.9866	16.6686	17.3323	16.5166	15.4711	12.2365	11.699	12.9835	15.7725	15.3252	11.5282	15.0497	13.8929	12.4598	12.3764	12.7553
P04432	Ig kappa chain V-I region Daudi		1	0.111102	1	-0.105112	17.8826	17.5821	17.8927	17.866	16.9883	17.3227	16.4532	16.8071	17.9228	17.8367	17.9484	17.7862	17.1684	17.1303	16.9508	17.4169	18.0565	17.4309	17.7899	17.8387	18.1549	18.2041	18.148	18.0987
P01599	Ig kappa chain V-I region Gal		1	0.132887	1	-0.050158	16.8228	16.5586	16.5539	16.4042	15.542	16.4564	15.0889	15.7326	17.071	16.2905	17.0861	16.7744	17.1417	16.6225	16.999	16.8535	17.6449	17.4981	17.367	17.3506	17.4137	17.4129	17.1943	17.4748
P01601	Ig kappa chain V-I region HK101		1	0.30503	1	-0.630545	12.8784	12.5366	11.0658	12.5843	13.0721	13.1006	12.8053	13.403	15.5554	14.916	15.4126	15.1539	15.4572	15.2616	15.0603	15.077	14.8016	14.0948	11.7716	14.3208	15.4619	15.487	16.1819	15.5417
P01602	Ig kappa chain V-I region HK102	IGKV1-5	0.999533	-0.0249453	1	0.0331615	17.8448	18.1219	18.0157	17.9387	17.0598	17.629	17.3471	17.3553	17.983	17.8455	18.2648	17.8598	17.3223	16.8823	17.0451	17.0012	18.0401	17.9207	17.6504	17.9583	18.0072	18.0074	17.9146	17.9255
A0A0C4DH73	Ig kappa chain V-I region Wes	IGKV1-12	1	-0.135442	1	-0.194035	14.4366	14.782	14.2943	14.1662	13.3927	14.3429	14.2266	14.1916	14.7612	14.3157	13.4662	14.1354	14.369	13.6751	14.0023	13.8911	14.2444	14.828	14.3167	14.896	15.9976	16.0704	15.9971	16.187
P01614	Ig kappa chain V-II region Cum	IGKV2-40	1	0.56247	1	-1.00541	21.3192	21.1454	21.0284	21.3649	19.3747	19.6794	18.1343	19.2323	19.4903	18.7194	16.5265	19.4338	19.9397	17.193	17.6733	18.2753	19.5891	18.9733	18.8551	19.9911	19.8412	20.4688	19.8324	19.785
A0A075B6P5	Ig kappa chain V-II region FR	IGKV2D-28	1	1.47945	1	1.05589	15.9139	16.5234	16.0259	15.7227	14.6235	12.7807	15.2435	13.7205	14.4696	14.4947	14.2387	14.9489	15.2045	11.892	15.0236	11.6804	15.3812	12.5388	15.6197	13.0859	13.3502	11.8366	11.3998	12.0575
P06310	Ig kappa chain V-II region RPMI 6410	IGKV2D-30	1	-0.0519621	1	-0.160533	14.6915	14.2251	14.6256	14.7323	16.4512	16.3382	16.3397	15.6714	16.9357	16.3226	16.8001	17.0928	16.7618	17.9583	17.7443	17.9921	18.0481	18.1156	17.4814	18.2981	17.8302	18.0706	18.0234	18.1911
P01619	Ig kappa chain V-III region B6		0.992153	-0.0195936	0.98926	0.0170609	20.9545	20.9369	20.9469	21.1175	20.9567	20.9528	20.7604	20.8017	21.3095	21.1278	21.2941	21.2955	20.5977	20.9057	20.6829	20.7746	21.1025	21.0627	20.9342	21.0634	20.8013	20.8539	21.0142	20.4777
P04433	Ig kappa chain V-III region VG	IGKV3D-11	1	0.0880667	1	-0.134953	20.4641	20.3274	20.3911	20.3609	18.6075	18.7509	18.6282	18.5024	19.8813	19.8626	19.987	19.9106	19.1674	18.7469	18.9335	19.1783	19.8233	19.8974	19.6473	19.9586	19.9152	19.7452	19.0699	19.5559
P06312	Ig kappa chain V-IV region	IGKV4-1	1	0.137349	1	-0.0567462	19.9679	19.9555	19.834	19.8719	19.6157	19.6978	19.342	19.8991	19.6032	19.5294	19.4867	19.1486	19.5374	18.9193	18.1297	18.1833	19.6139	19.2847	19.3097	19.2709	19.8144	19.9416	19.5392	19.6078
P01700	Ig lambda chain V-I region HA		1	-0.0234979	0.997506	0.0212402	18.8463	18.7436	19.1497	19.057	17.229	17.5096	17.2505	17.2287	17.9788	17.492	18.3686	18.2974	18.1516	18.4621	18.5853	18.5167	19.1299	19.0458	18.8742	19.0719	19.0835	19.307	19.1708	19.1
P01701	Ig lambda chain V-I region NEW		1	-0.213462	1	0.159637	15.6517	16.6419	16.5204	16.2537	15.6731	15.1952	15.773	15.1629	16.045	15.418	15.9245	15.728	15.1831	16.1306	16.2693	16.3599	16.7829	16.6319	16.5746	17.0466	15.6778	16.2765	17.0176	16.5706
P01703	Ig lambda chain V-I region NEWM		1	-0.117585	1	0.115444	17.215	17.2858	17.4507	17.1666	15.8886	16.3361	16.462	16.3321	17.0971	17.0993	17.2462	16.8611	16.7663	16.7803	17.0455	17.1796	17.4014	17.4684	17.6471	17.6225	17.9017	18.0056	17.7831	17.78
P01699	Ig lambda chain V-I region VOR		1	-0.143293	1	-0.1115	17.0755	16.9084	17.3693	16.6448	14.5428	14.891	13.6423	12.9759	15.1122	12.2793	14.0039	14.7213	14.0431	15.6573	15.0491	15.8332	14.9308	14.964	13.4306	14.6719	12.8733	14.7377	15.8291	15.1462
P01704	Ig lambda chain V-II region TOG		1	-0.610217	1	-0.592116	12.1672	17.6009	13.1752	17.6796	17.0856	17.1809	17.8625	16.9295	17.0967	15.3336	17.0623	16.8541	18.1164	18.1191	18.0262	18.1706	19.4386	19.1916	19.7334	19.4882	17.416	17.5558	17.207	17.4972
P01714	Ig lambda chain V-III region SH		1	-0.794813	1	-0.546405	16.7502	16.1858	16.859	16.8712	14.8147	15.7556	14.9474	15.5215	16.9031	16.4799	17.0228	16.8686	12.0533	15.58	15.6059	15.3838	15.6313	16.5187	13.8316	16.268	14.7144	15.1158	15.7108	16.343
P01721	Ig lambda chain V-VI region AR		1	-0.00443633	1	-0.454713	15.5234	15.0762	15.3465	15.4351	12.2306	14.0809	13.7326	14.949	15.8321	15.0919	15.6176	15.9147	15.7201	15.0036	14.5289	14.831	16.5258	16.4552	16.333	16.5331	15.491	15.6418	14.8876	15.5116
P01871	Ig mu chain C region	IGHM	1	0.0351251	1	0.0325731	20.9199	20.7463	20.8081	20.8152	23.7226	23.676	23.8209	23.6805	20.62	20.6431	20.7462	20.612	21.261	21.2021	21.1688	21.1528	22.3154	22.3002	22.3434	22.3592	21.4776	21.5381	21.2743	21.3466
P01591	Immunoglobulin J chain	IGJ	1	-0.0687494	1	-0.101185	17.9529	17.6627	17.6498	17.5662	19.027	19.4183	18.8707	19.154	16.196	16.435	16.4083	16.4483	17.7437	17.1246	17.1613	17.2139	17.9695	17.7923	18.0656	18.2253	16.2917	17.1604	16.9903	17.1454
P15814	Immunoglobulin lambda-like polypeptide 1	IGLL1	1	-0.718032	0.987171	-0.0435451	15.739	15.8588	15.2346	15.3878	12.6025	12.679	12.0139	12.2454	15.9204	15.9842	15.9981	15.7359	11.7321	13.3736	14.8307	16.0332	16.0082	16.4319	17.4014	17.4074	16.0053	17.9882	17.8018	16.732
B9A064	Immunoglobulin lambda-like polypeptide 5	IGLL5	1	-0.0209401	1	-0.00399303	23.4566	23.4065	23.4637	23.4203	22.4083	22.462	22.4483	22.3979	23.0497	23.0087	23.2111	22.9951	22.3001	22.5327	22.624	22.5442	23.1632	23.1769	22.8422	23.344	23.5492	23.466	23.6718	23.5835
P01344	Insulin-like growth factor II	IGF2	1	0.0844402	1	0.427257	12.589	12.8066	12.5927	12.2574	13.6698	14.3401	13.8264	14.2206	14.4634	14.4617	14.5615	14.2591	14.7288	14.2489	14.0565	14.1731	13.4654	12.5539	13.9042	13.5624	14.7313	14.73	14.3868	12.2919
P35858	Insulin-like growth factor-binding protein complex acid labile subunit	IGFALS	1	0.0327791	1	-0.0906846	14.5912	14.6801	14.4097	14.2579	16.0561	16.3739	15.8731	16.2091	16.5628	16.5473	16.6349	16.5278	16.8552	16.3655	16.3525	16.2904	15.4301	15.3718	15.6738	15.656	15.8765	15.8368	15.3701	15.9171
P08514	Integrin alpha-IIb	ITGA2B	1	-0.0451255	1	0.372773	14.1623	13.3748	13.5029	14.1291	14.5062	13.9818	15.2697	15.4935	14.6879	14.914	14.3281	14.4436	13.9154	14.6389	14.0519	12.6618	15.3892	15.9975	16.2056	13.4018	15.0717	15.0965	13.6148	14.6062
P05106	Integrin beta-3	ITGB3	1	0.329035	1	0.925024	14.1381	12.559	13.3418	12.3146	13.93	12.5296	14.2273	13.5196	13.5846	14.0059	13.4584	12.9562	13.2293	13.4642	13.0948	12.371	13.9772	14.9885	15.3989	11.8135	13.3694	12.7071	12.5907	13.5869
P19827	Inter-alpha-trypsin inhibitor heavy chain H1	ITIH1	1	-0.0063324	1	-0.0280056	19.5873	19.4681	19.3477	19.4955	19.3505	19.4155	19.4828	19.4075	19.7578	19.8279	19.8285	19.7064	19.925	19.8216	19.6641	19.7767	19.3596	19.3896	19.3811	19.2805	19.0979	19.1935	18.7841	18.9899
P19823	Inter-alpha-trypsin inhibitor heavy chain H2	ITIH2	1	0.0821088	1	0.0658919	20.0893	19.8553	19.9376	19.871	19.5817	19.3772	19.8417	19.7181	19.8426	20.0761	20.1735	20.032	20.8109	20.3958	20.3458	20.2787	19.9979	20.0622	19.9753	19.9861	20.0084	20.0715	19.8056	19.7983
Q06033	Inter-alpha-trypsin inhibitor heavy chain H3	ITIH3	1	0.105695	0.991901	0.062315	17.5619	17.2981	17.2535	17.4403	16.6448	16.4888	16.8044	16.6118	16.6585	16.8022	16.8529	16.6658	17.1729	16.7732	16.6443	16.5063	16.4683	16.4555	16.2722	16.3576	16.9376	16.9919	16.6698	16.5414
Q14624	Inter-alpha-trypsin inhibitor heavy chain H4	ITIH4	1	0.101726	0.985247	-0.015336	20.0321	19.8706	19.7591	19.8533	19.8082	19.7418	19.7403	19.8424	19.918	19.7809	19.9414	19.823	19.9421	19.7158	19.5758	19.5178	19.6932	19.6272	19.6366	19.5778	20.0831	20.1301	19.8411	19.972
P51617	Interleukin-1 receptor-associated kinase 1	IRAK1	1	-0.954691	1	-0.463293	18.1064	17.5057	17.9193	17.9391	12.4554	19.3458	17.1142	18.9111	18.5409	18.3322	17.3429	19.3564	19.0666	18.7421	18.2077	17.9787	18.3676	18.4766	17.7893	18.1772	19.1676	19.0302	18.8954	17.686
P14923	Junction plakoglobin	JUP	1	-0.384804	1	-0.353209	13.2983	15.9804	14.5457	14.4566	15.3015	13.3383	14.3409	15.5592	14.7346	15.0364	14.7883	15.4622	13.3002	12.9285	16.7293	13.8834	14.0931	15.9589	11.9601	13.8578	13.0547	12.8485	12.4388	13.7032
P29622	Kallistatin	SERPINA4	1	0.103694	1	-0.0969842	16.8412	16.6987	16.6667	16.7811	16.4699	16.8298	16.4982	16.6858	17.0306	16.987	17.1543	16.872	17.7814	17.2304	17.1457	17.0723	16.7395	16.5792	16.3158	16.5365	17.1915	17.1067	16.611	17.026
P04259	Keratin, type II cytoskeletal 6B	KRT6B	1	-1.17177	1	0.507645	12.0338	16.5105	15.281	14.653	16.0286	15.0529	15.6103	18.1126	15.9136	15.1466	18.0107	17.0916	12.5607	15.4445	17.2268	14.9007	15.6491	15.5885	14.8361	15.2071	13.15	14.6235	14.9371	12.8911
Q96Q89	Kinesin-like protein KIF20B	KIF20B	1	-0.529213	0.983905	0.0307763	12.8862	17.9027	12.4378	12.985	18.1906	17.0662	18.5351	17.5686	19.3103	18.726	19.1282	19.2228	18.436	19.0774	19.0811	18.7033	18.8432	18.8505	18.2472	18.7403	18.536	17.7546	18.6087	18.6335
P01042-2	Kininogen-1	KNG1	1	0.0336297	0.995571	-0.0185429	20.0307	19.8958	19.9659	20.0239	20.1196	20.3711	20.2962	20.2162	20.0723	20.1008	20.0217	19.9417	20.2603	20.1182	20.1512	20.2007	19.9232	19.7422	20.012	20.1073	20.4678	20.4441	20.4907	20.5592
P02750	Leucine-rich alpha-2-glycoprotein	LRG1	1	-0.104896	1	-0.197806	16.5331	16.4809	16.3843	15.7739	16.2353	16.7435	14.1164	16.841	13.6498	14.9095	14.6409	12.2685	14.6758	13.2697	14.579	14.4116	13.9916	13.6955	13.9011	16.1921	14.122	14.7379	15.1391	14.4605
Q9UPQ0-3	LIM and calponin homology domains-containing protein 1	LIMCH1	1	-1.46357	1	0.500591	16.8148	18.4992	16.182	17.4101	18.0168	17.6131	16.7832	12.3916	17.6268	17.6313	17.4884	18.0834	10.6452	17.4813	17.9032	17.8023	16.598	17.1932	17.192	17.0171	17.4709	17.5359	17.6442	17.485
P18428	Lipopolysaccharide-binding protein	LBP	1	0.484226	1	-0.50964	16.6228	16.5333	16.0978	16.3637	15.8957	15.7114	15.2386	16.004	15.1785	14.9015	15.8571	15.2864	15.5759	14.3305	12.0565	14.1005	14.6887	13.667	15.4173	15.31	16.166	16.0786	15.2054	15.8659
P51884	Lumican	LUM	1	-0.00155258	1	-0.124746	17.0166	17.065	17.0482	17.0761	17.4714	17.808	17.2868	17.8692	16.2292	15.6631	16.1594	16.0612	16.4944	16.5069	16.026	16.0605	17.1143	17.2365	16.6907	17.3669	16.9624	17.0182	17.3638	16.8896
P61626	Lysozyme C	LYZ	1	0.169372	1	-0.314097	17.0022	15.4171	15.2978	15.5186	15.8384	18.8294	15.1317	15.4167	15.1657	14.9146	15.0026	15.0506	16.0112	15.2907	15.1604	15.5668	15.5362	15.3738	15.7128	15.8248	17.4582	16.1702	16.4085	17.221
P48740-4	Mannan-binding lectin serine protease 1	MASP1	1	0.172233	1	0.589544	12.4587	13.043	14.4748	12.2157	12.8995	12.4897	13.7743	13.253	14.7485	14.3276	14.8443	14.9286	14.9512	14.8464	14.8393	14.7205	14.6875	14.667	14.2366	14.7569	14.3863	13.7246	14.4221	13.1795
P08571	Monocyte differentiation antigen CD14	CD14	1	0.0876861	1	-0.00032107	15.1125	14.8329	14.7454	14.7439	14.4985	14.6838	14.4321	14.9536	14.3658	14.4982	15.2063	14.7181	15.8688	15.2459	14.8438	14.772	15.2937	15.3521	15.3814	15.1132	14.996	14.9961	14.4769	14.787
O14950	Myosin regulatory light chain 12B	MYL12B	1	-0.138463	1	-0.534206	13.3011	12.4137	11.5734	12.2292	13.9488	13.7047	14.0823	14.4503	12.6577	11.8546	11.2201	13.2989	11.7584	12.532	11.1976	12.4285	13.7472	14.5441	14.8227	12.1263	12.6254	13.8202	12.5606	14.1288
P35579	Myosin-9	MYH9	0.993894	-0.00948238	1	0.232807	14.9909	14.5344	14.6442	14.9702	15.5091	15.0927	15.6515	15.8073	14.7349	14.541	14.1504	14.7161	14.9657	15.2537	14.4798	14.0959	15.7026	16.2786	16.565	13.2573	15.2214	15.4812	13.6576	14.9049
Q96PD5	N-acetylmuramoyl-L-alanine amidase	PGLYRP2	1	0.0689557	1	-0.0903222	18.2649	18.1098	18.1171	18.2965	17.6087	17.8372	17.6373	17.8799	18.5515	18.5036	18.6038	18.5317	18.559	18.124	18.03	18.0099	18.2842	18.223	18.2735	18.2272	18.5579	18.6148	18.3573	18.6156
P62937	Peptidyl-prolyl cis-trans isomerase A	PPIA	1	0.861642	0.989794	0.129278	13.7975	12.3311	11.3153	11.3158	11.4698	12.3361	11.105	11.4426	11.9412	10.6565	11.0061	12.7354	11.8773	10.9927	10.7466	11.4476	11.834	11.6143	17.847	12.7479	13.9623	11.7815	10.8909	12.4458
P32119	Peroxiredoxin-2	PRDX2	1	0.129845	1	1.5413	12.3103	13.6296	11.8809	11.4087	16.6106	14.3282	11.7769	13.2224	10.8462	12.5073	12.7363	12.7086	11.764	12.0262	12.4921	12.7179	11.8997	13.3693	21.0108	11.7149	14.4178	11.2089	12.4909	11.3677
P04180	Phosphatidylcholine-sterol acyltransferase	LCAT	1	0.659204	1	-0.644745	12.1233	12.2121	12.0435	12.014	14.9481	14.6088	11.9744	15.1923	13.6794	10.6481	13.2307	13.5169	15.1711	14.3877	14.4648	14.2107	11.4097	12.2598	12.354	11.6182	12.7945	12.0543	14.0478	15.4317
P80108	Phosphatidylinositol-glycan-specific phospholipase D	GPLD1	1	0.0196047	1	-0.311833	15.4754	15.1163	15.3247	15.1499	15.6916	15.4312	15.433	15.8074	14.8846	14.5376	15.2638	14.9086	14.9614	15.3869	15.2884	15.1054	14.7786	14.9536	12.7429	14.7171	15.5082	15.7565	15.1786	15.4139
P55058	Phospholipid transfer protein	PLTP	1	0.197241	1	-0.260871	14.0937	14.0479	14.087	14.1436	14.3558	14.8339	13.7498	14.7882	14.4712	13.9202	14.8337	14.5116	15.7726	14.8437	14.6867	15.1171	14.8453	14.8318	15.2319	15.049	15.5072	15.385	14.9858	15.5306
P36955	Pigment epithelium-derived factor	SERPINF1	1	0.0365849	1	-0.0628929	17.3755	17.1968	17.4133	17.6274	17.5989	17.7363	17.8209	17.812	17.2671	17.1639	17.421	17.1417	18.4117	18.1985	18.0523	17.8154	17.2957	17.41	17.1808	17.2969	18.0179	18.0418	17.4812	18.0536
P03952	Plasma kallikrein	KLKB1	1	0.0647221	0.974069	0.0114644	19.8342	19.6468	19.6851	19.7528	19.8824	20.165	20.23	19.949	20.2574	20.2473	20.2804	20.2845	20.7343	20.4045	20.3473	20.3241	20.2345	20.0836	19.9903	19.9469	20.2576	20.265	20.1816	20.3886
P05155	Plasma protease C1 inhibitor	SERPING1	1	0.0782483	1	-0.0687606	19.6744	19.5275	19.4779	19.4212	19.9209	20.1284	19.8684	20.1411	19.9311	19.7342	19.875	19.808	19.6286	19.3826	19.3536	19.3311	19.7283	19.6265	19.6918	19.7017	19.6011	19.6157	19.322	19.5981
P05154	Plasma serine protease inhibitor	SERPINA5	0.996655	-0.0511511	1	-0.234625	14.8382	14.8449	14.1267	14.5358	14.5222	15.9578	14.6273	15.2044	15.3309	15.4312	15.6588	15.3326	15.3794	15.047	15.2137	15.3085	15.6715	15.5198	15.3941	15.5166	15.6987	14.9472	15.4211	15.9515
P00747	Plasminogen	PLG	1	0.102143	1	-0.030777	19.0913	18.8651	19.0044	19.0558	19.4272	19.438	19.6357	19.5076	19.7272	19.6105	19.6027	19.7214	19.6368	19.5576	19.4603	19.526	19.6913	19.5403	19.613	19.6562	19.653	19.6025	19.641	19.6748
P02775	Platelet basic protein	PPBP	1	-0.190602	1	0.305501	16.1099	15.7227	16.0433	16.2232	16.4139	16.1549	15.836	16.4201	15.4498	15.5766	15.1697	14.6516	15.2982	15.7172	15.3672	14.6562	15.3436	16.0649	15.7785	14.7066	14.4837	15.0063	14.9292	14.6332
P02776	Platelet factor 4	PF4	1	0.0571423	1	0.1198	14.0267	13.3522	14.1193	14.6908	15.544	15.2631	15.5115	16.1478	14.3062	14.5525	13.9309	13.7579	14.0735	14.3936	13.065	12.5872	14.6045	14.7894	14.8096	13.4735	14.1629	14.0241	13.8659	13.9262
P08567	Pleckstrin	PLEK	1	0.295925	1	0.512528	14.2193	13.4924	13.3091	13.78	14.7062	13.1805	14.7209	14.7395	13.3408	13.8348	13.6742	13.6091	12.5757	13.9143	13.5039	12.6983	14.5754	14.739	14.7196	11.198	13.712	12.1928	13.0049	13.8324
P0CG48	Polyubiquitin-C	UBC	1	-1.51905	1	-0.616348	14.539	15.2601	14.5388	13.9287	15.9516	14.9936	15.6924	15.942	11.9726	17.1949	16.9893	17.7207	13.7232	11.2385	16.6161	16.0437	11.4428	17.1464	17.8645	16.9705	10.345	11.2549	11.8106	16.6041
P20742	Pregnancy zone protein	PZP	1	-0.526444	1	-0.0869153	11.3775	11.7247	10.9746	10.9299	12.5768	13.4177	11.7467	12.0264	10.1828	11.2568	9.40279	9.58166	16.6668	16.4337	15.9413	16.1957	11.5599	13.028	9.91087	10.4139	12.5874	12.2489	12.2906	11.6409
P07737	Profilin-1	PFN1	0.990762	0.0113149	1	0.0906504	15.4964	14.8015	15.0679	15.6002	15.6284	16.1168	14.8506	15.6429	14.5934	13.7969	14.6651	14.7229	14.7737	15.0969	14.4951	14.0842	15.2905	15.5278	16.0137	13.7663	15.1526	15.5271	14.1596	14.8914
P41222	Prostaglandin-H2 D-isomerase	PTGDS	1	-0.804893	1	0.796353	11.1184	15.8321	16.3474	12.2648	16.7107	17.2176	16.6891	16.8986	15.6118	15.1789	15.5056	14.8926	15.2541	15.8272	16.0547	15.8822	16.8089	16.5316	16.6425	16.6867	16.7785	16.5244	16.8256	16.6619
P02760	Protein AMBP	AMBP	1	0.0732075	1	-0.127432	19.8526	19.7567	19.8155	19.994	19.8428	19.6642	19.5719	19.7524	19.4961	19.2347	19.3044	19.3384	19.5071	19.6745	19.5089	19.5548	19.3742	19.3625	19.0316	19.473	19.4688	19.4097	19.6134	19.4975
P31151	Protein S100-A7	S100A7	1	0.120115	1	-0.665346	14.0007	13.2239	12.144	13.0821	15.2974	17.154	11.4526	14.7896	13.0165	14.5118	12.8473	13.4744	12.1589	12.0381	13.02	12.7957	12.5049	13.8831	12.3183	12.2708	16.1902	11.637	15.3767	14.7383
P05109	Protein S100-A8	S100A8	1	-0.632244	1	-0.212708	14.4485	13.358	11.6229	12.312	15.1682	18.1327	11.5018	14.2966	12.3075	13.7568	12.8658	13.5912	12.0126	13.7092	13.0574	12.3323	12.5472	13.0177	11.8313	10.2133	15.2126	13.5156	15.156	14.5661
P06702	Protein S100-A9	S100A9	0.997858	-0.0199545	1	-0.512786	16.7492	16.1177	15.2779	15.092	17.731	19.5136	13.8876	16.5878	14.9015	15.7409	15.3825	16.3305	13.8683	14.2157	15.3011	15.1451	15.2714	16.2883	14.7489	14.6149	17.5967	14.3617	17.2267	17.131
Q9UK55	Protein Z-dependent protease inhibitor	SERPINA10	1	0.302774	1	0.0442843	15.5647	15.5927	15.4608	15.4562	14.5276	14.3549	14.4476	14.4939	15.3529	15.0339	15.5294	14.7904	16.1966	15.298	14.8651	15.1282	15.4742	15.3443	15.3969	15.1056	14.3003	13.9758	13.9621	14.4217
Q92954	Proteoglycan 4	PRG4	1	0.504532	1	-0.455678	11.9839	11.8545	12.0976	13.161	14.774	12.4303	14.6012	14.8571	14.1016	12.4349	11.6441	13.2585	16.0018	14.9096	15.4607	14.3859	14.1292	13.8094	12.6621	14.5333	11.1914	13.716	13.5175	12.5214
P00734	Prothrombin	F2	1	0.0511227	1	-0.0591106	20.0037	19.8545	19.9592	19.9589	19.9072	20.0571	20.0598	20.0619	20.0046	19.948	19.9291	19.9963	20.1173	20.0085	20.0057	20.0691	20.0446	19.9445	19.9049	20.0217	20.1077	20.0658	20.078	20.1836
P14618	Pyruvate kinase PKM	PKM	1	-0.597909	1	0.345292	13.491	13.2837	11.9482	12.6042	13.1854	13.8776	13.6661	14.0075	13.0414	13.5041	12.5599	14.8725	13.7636	12.9716	15.4243	12.5069	12.3248	15.9207	14.351	11.0058	13.4887	13.3247	10.3214	11.2022
P61224	Ras-related protein Rap-1b	RAP1B	1	-0.531444	1	0.470531	12.1717	14.2153	14.2819	14.8584	15.4655	14.1163	14.987	15.2047	13.8189	13.3661	12.6512	12.8363	13.461	14.5101	12.8863	11.1586	14.5407	15.3779	14.817	13.767	12.4505	13.5113	13.036	12.0113
P02753	Retinol-binding protein 4	RBP4	1	0.0401039	1	-0.115943	20.2529	20.0527	20.2896	20.3548	20.6354	20.9127	20.6741	20.9443	20.4709	20.2102	20.4357	20.4538	20.8221	20.9311	20.8552	21.0053	20.9135	20.8761	20.9174	21.1446	21.2851	21.1565	21.3323	21.2971
P49908	Selenoprotein P	SEPP1	1	-0.584541	1	0.727774	11.9505	14.3525	14.5958	12.0627	12.8996	14.9595	14.482	12.7273	14.9772	14.4588	14.4222	14.7287	16.5099	15.0839	14.9434	15.0819	14.4946	14.7923	13.329	14.5603	15.0208	15.713	15.1665	13.4112
O75460	Serine/threonine-protein kinase/endoribonuclease IRE1	ERN1	1	1.12753	0.989291	-0.223764	19.9461	19.3508	18.486	18.9918	17.9192	18.1671	17.7169	17.928	17.8452	18.2785	19.4738	18.2582	20.2527	17.231	16.6677	16.4393	16.5806	12.2951	13.8988	13.6886	19.1539	19.61	16.5473	18.8273
O15084	Serine/threonine-protein phosphatase 6 regulatory ankyrin repeat subunit A	ANKRD28	1	-0.218534	1	0.277059	12.3781	14.5151	14.5193	12.6487	13.8554	13.2547	14.4771	11.1379	13.9615	14.8107	14.9212	14.2778	16.1575	11.0527	12.5448	13.5088	10.8526	13.8611	11.5801	13.1445	14.8514	15.8734	13.1418	14.8042
P02787	Serotransferrin	TF	1	0.00857099	0.989038	-0.00604502	23.7453	23.5956	23.7657	23.7876	23.5279	23.5685	23.6975	23.4833	23.559	23.6312	23.5054	23.5635	23.8095	23.9657	23.8178	23.9193	23.6071	23.4512	23.5967	23.6547	23.9872	23.9724	24.0464	24.0574
P29508	Serpin B3	SERPINB3	1	-0.710134	0.989333	-0.507499	8.52317	8.42988	11.9846	13.3583	12.3484	12.2728	12.4177	10.5901	11.7269	10.8349	9.49811	15.4803	12.0823	11.4558	9.1719	5.65492	12.0497	14.2609	11.0162	12.0956	8.3031	12.04	9.63483	9.58918
P0DJI8	Serum amyloid A-1 protein	SAA1	1	0.145067	0.98315	-0.15109	17.3215	17.1745	15.2381	15.8112	15.5039	15.2127	15.5936	15.2098	16.126	15.3466	15.7097	15.9433	15.6611	15.5563	15.1218	15.4099	14.7031	14.7827	14.0652	15.1811	14.8789	15.2512	14.8605	13.9402
P35542	Serum amyloid A-4 protein	SAA4	1	0.0657822	1	0.117352	19.4311	19.2985	19.5031	19.4224	19.3873	19.3628	19.6066	19.2897	19.269	19.4148	19.3174	19.0118	19.2792	19.06	19.1845	18.9656	18.9983	18.9188	19.0888	18.9768	19.0928	19.0081	18.7617	19.0917
P02743	Serum amyloid P-component	APCS	1	-0.0588239	1	-0.0375643	18.0487	17.9785	18.01	18.1499	18.8428	19.2435	18.8728	18.6792	18.6101	18.3454	18.3851	18.4789	18.4181	18.5991	18.6292	18.6087	19.0134	18.9903	19.0192	19.1364	18.4246	18.5539	18.5769	18.6654
P27169	Serum paraoxonase/arylesterase 1	PON1	1	0.0278912	1	-0.0959997	17.3227	17.0762	17.1703	17.1819	18.5136	18.6037	18.4581	18.7442	18.1018	18.0195	18.2961	17.9445	19.1258	18.9292	18.5625	18.787	18.4964	18.5681	18.5687	18.6756	18.6269	18.8232	18.2725	18.571
O00391	Sulfhydryl oxidase 1	QSOX1	1	0.0505168	1	-0.0846195	15.6049	15.6147	15.0856	15.2129	14.3715	14.8484	14.6253	14.5464	15.891	15.5612	15.8169	15.7434	15.545	14.7322	14.6874	14.8317	15.6669	15.6493	15.3985	15.5735	15.4929	15.8633	15.6298	15.8431
Q9Y490	Talin-1	TLN1	1	0.0501561	1	0.540274	15.7146	15.2272	15.4622	15.7433	15.9188	15.7208	15.9496	16.2688	14.8351	14.7127	14.6288	14.5804	15.173	15.0277	13.5472	13.3194	15.8267	16.1666	16.616	11.7159	15.4099	15.7222	13.775	15.1092
P05452	Tetranectin	CLEC3B	1	0.0841966	1	-0.530176	16.1432	16.0459	15.2244	16.2086	15.9703	15.6369	15.9406	16.2173	16.5919	16.1974	16.6861	16.2722	16.7341	16.9185	16.4459	16.8331	15.6631	15.9241	14.2106	16.4518	17.085	16.9597	17.5641	17.2698
P05543	Thyroxine-binding globulin	SERPINA7	1	-0.0593411	1	-0.186562	15.9846	15.76	15.6261	15.9147	15.6326	15.832	15.6781	15.8659	15.7232	15.7063	15.5996	15.639	15.6705	15.9577	15.5545	15.5795	15.8589	15.7214	15.0306	15.6129	14.9652	15.2136	15.292	15.2883
P51532	Transcription activator BRG1	SMARCA4	1	0.469103	1	0.503582	13.8124	13.8517	12.9526	12.4948	12.0248	13.487	10.5349	13.8732	13.3788	13.5983	14.5583	14.3746	15.1721	12.0635	12.6146	10.1553	14.0618	12.714	14.0229	13.3615	15.3766	15.2975	14.0705	11.4729
P37802	Transgelin-2	TAGLN2	1	-0.276074	0.994373	-0.0539028	15.8518	15.1953	15.4913	15.9742	16.3629	16.187	15.5295	16.5136	14.8323	14.6784	14.5856	14.6127	14.7646	15.2938	14.3765	14.2364	15.5141	15.9952	16.1405	14.8765	13.8512	15.4837	14.7577	14.9911
Q66K66	Transmembrane protein 198	TMEM198	1	-0.297271	1	0.208278	13.1023	12.614	12.9218	14.0132	15.7485	14.9778	16.5044	12.259	17.5883	17.0815	16.7895	17.1694	16.496	17.4123	17.1022	16.8342	16.3572	16.0832	15.424	18.124	14.1169	17.024	15.9093	15.0015
P02766	Transthyretin	TTR	0.998382	0.00524807	1	-0.0339219	21.5052	21.317	21.4602	21.3893	21.6349	21.6842	21.5093	21.6694	21.3677	21.3509	21.4267	21.2137	21.4923	21.5563	21.5198	21.6606	21.4593	21.4433	21.5194	21.792	21.8178	21.8939	21.9431	21.8571
P09493	Tropomyosin alpha-1 chain	TPM1	1	0.059742	1	1.20791	14.1573	14.6626	13.7377	14.9093	13.9263	13.0607	15.1787	14.1217	14.5636	14.0631	14.5885	14.5858	14.6731	14.7464	19.9259	14.4354	15.4633	15.8526	16.2925	14.2619	15.0587	15.0985	14.5126	14.6742
P67936	Tropomyosin alpha-4 chain	TPM4	1	-0.116095	0.992766	-0.366154	13.2303	12.4887	10.7921	14.637	13.686	13.7358	13.6868	13.1201	11.6827	11.9433	10.8794	12.43	11.4136	12.278	13.0432	11.5448	13.7563	13.7314	14.2129	11.9144	13.9317	14.2199	12.5993	13.7644
P68366	Tubulin alpha-4A chain	TUBA4A	1	-0.117701	1	0.183685	13.8361	14.0869	13.2888	14.2975	15.4254	15.2094	13.3343	16.0559	12.6199	12.7467	11.5904	12.2303	14.6353	14.0443	12.7258	10.6693	14.1755	15.5657	15.9507	11.0082	13.7378	13.4833	12.9627	14.4894
Q9H4B7	Tubulin beta-1 chain	TUBB1	1	0.209996	0.992578	0.259629	14.5392	14.0726	14.3106	14.9993	15.0419	13.4586	15.434	15.8621	13.7932	13.9309	13.7494	14.0536	14.4552	14.8634	14.3289	13.4731	14.539	14.4959	14.7204	11.6513	14.7547	15.0416	13.5694	14.5156
P68371	Tubulin beta-4B chain	TUBB4B	0.997761	0.104679	1	0.740072	12.2145	13.0153	12.9753	12.226	11.7344	11.6579	12.5618	12.6593	10.9272	10.493	11.5659	11.8321	13.4827	10.8691	12.216	10.8139	12.0463	14.945	15.2508	10.1729	10.6322	9.42897	11.2741	13.6993
P18206	Vinculin	VCL	1	0.244107	1	0.293528	14.5897	14.1123	13.6771	14.5697	15.4446	13.339	15.0578	15.682	12.4379	11.1041	12.1552	10.3938	14.3329	14.41	13.3341	12.8107	15.1299	15.8948	16.0069	12.1417	12.6843	14.2945	9.78105	12.6532
P02774	Vitamin D-binding protein	GC	1	0.0299075	1	-0.0356296	20.462	20.3771	20.3716	20.3158	20.5891	20.7742	20.6228	20.6475	21.1923	20.9663	21.0602	20.9763	21.0181	21.0273	20.894	21.0486	21.0452	20.9785	20.8084	21.0172	20.9406	20.9445	21.0299	20.9954
P04070	Vitamin K-dependent protein C	PROC	1	0.503558	1	-0.834985	14.0871	13.6905	12.9675	13.7797	13.338	13.9826	13.1806	13.9764	13.0583	12.4635	13.681	13.3702	14.7995	13.8104	13.669	13.9654	13.2601	13.5184	10.8543	13.4491	13.8969	11.9533	12.7502	13.5718
P07225	Vitamin K-dependent protein S	PROS1	1	-0.0573546	1	-0.101973	17.3393	17.0832	17.1083	17.2691	17.0556	17.5222	17.1217	17.3165	17.3315	17.3622	17.4482	17.1949	17.6313	17.5474	17.0877	17.3051	17.1784	17.1963	17.3128	17.2671	17.3549	17.5238	17.0559	17.3938
P04004	Vitronectin	VTN	1	-0.0139224	1	-0.134029	19.7815	19.6313	19.6607	19.6753	19.2524	19.4111	19.3933	19.4443	19.8845	20.0229	19.774	19.9944	19.8402	19.9943	19.578	20.0682	19.4661	19.2277	19.6422	19.4816	19.8265	19.8474	19.7778	19.9665
P04275	von Willebrand factor	VWF	1	0.452033	1	-0.0449513	15.3309	15.0251	15.1777	15.34	14.7044	13.2531	14.6887	15.1469	16.4105	16.1525	16.4198	16.212	15.7159	15.6907	15.5124	15.3043	15.9749	15.9654	15.9199	15.8405	14.6837	14.0212	15.1964	15.341
P25311	Zinc-alpha-2-glycoprotein	AZGP1	1	0.0148417	1	-0.0739991	18.6948	18.525	18.605	18.7801	19.2374	19.3613	19.34	19.2927	19.0869	19.1337	19.1067	19.0778	19.4347	19.4267	19.1609	19.2479	19.3583	19.1586	19.2007	19.3135	19.4005	19.5183	19.4523	19.5976
A0A075B6H7		IGKV3-7	1	0.0819101	0.983703	0.0333659	16.9093	16.6639	17.4546	17.7604	19.1735	18.7865	20.4179	19.1443	20.311	20.3797	20.2546	20.4701	19.3081	19.7214	19.6427	19.5987	20.449	20.4064	19.2804	20.417	20.5255	20.2269	20.5744	20.0339
A0A075B6I0		IGLV8-61	1	-0.506683	1	-0.0819383	16.779	16.5143	16.8587	16.4437	13.1368	12.7156	11.4738	12.6389	15.1807	15.8907	15.5627	15.4375	12.2928	15.405	14.625	15.0433	14.5421	12.8778	15.5503	14.9554	14.3992	15.9673	16.1424	16.1857
A0A075B6J9		IGLV2-18	1	-0.485064	1	0.371321	16.9103	16.6021	16.6032	15.6811	17.0894	16.6806	17.7733	17.0805	14.9776	14.6819	14.8127	14.6173	15.5353	15.4569	15.6952	15.6471	14.5235	14.4312	14.6239	14.3936	11.1206	15.2145	14.9177	14.7786
A0A075B6K4		IGLV3-10	1	-0.184541	1	0.925121	16.6359	16.884	17.0847	17.0259	15.5638	14.9841	14.3914	14.2691	14.8626	14.2254	15.305	11.5788	12.3504	12.6251	11.6754	13.325	12.431	13.4372	14.5742	12.7753	10.7254	11.5206	14.596	13.1019
A0A075B6K5		IGLV3-9	1	0.210746	0.979875	0.0126638	21.1577	20.7887	21.2345	21.1727	19.3953	19.1888	19.2637	19.2205	19.5208	19.4599	19.3191	19.4619	19.4828	18.8781	18.9104	18.8576	20.6759	20.505	20.8311	20.5801	20.0813	20.2288	20.0552	20.2452
A0A075B6Q5		IGHV3-64	1	0.504792	0.981645	0.0361203	17.9474	17.7478	17.3882	17.2518	18.2215	16.1763	16.8958	18.0322	16.5824	16.3896	16.4632	16.0012	17.233	17.2089	17.1103	16.7027	17.475	17.3795	17.1704	17.0868	16.3453	15.8737	15.7075	15.4439
A0A075B6R2		IGHV4-4	1	-0.579422	1	0.313772	13.064	13.5162	13.6315	12.2459	12.4599	11.5711	13.2883	12.8638	11.371	12.8567	12.3231	12.7039	13.672	14.7802	14.5129	14.6687	11.5313	13.0203	12.9316	11.6415	13.4455	13.2758	11.3245	12.0054
A0A075B6R9		IGKV2D-24	1	-0.286529	1	0.540948	17.5124	17.5355	17.677	17.7322	16.2981	16.3556	16.8312	16.4138	15.6815	17.042	17.0987	14.7599	17.6472	17.6497	17.6892	17.3944	17.6588	17.9642	17.2208	17.8108	17.565	17.5353	17.7218	16.8821
A0A075B6S2		IGKV2D-29	1	-0.412998	1	0.466928	11.9837	14.245	12.3186	10.8974	12.7859	11.9461	13.7502	12.3667	14.7992	16.5558	14.3641	15.1328	14.9808	15.0486	14.5294	15.1071	14.6289	14.0904	16.4375	14.644	16.5027	16.2733	16.8786	17.3288
A0A075B6S5		IGKV1-27	1	0.280328	1	-0.171924	18.7488	18.5456	18.3898	18.6598	17.5209	17.5346	17.3142	17.6122	18.9842	18.3963	18.6591	18.9264	17.6324	17.5765	17.3468	17.6765	18.5117	18.027	18.123	18.4957	19.0555	18.6916	19.4634	18.9572
A0A087WSY6		IGKV3D-15	1	-0.0496022	0.988126	-0.0884082	19.4367	19.3815	19.2043	19.3641	17.8401	18.1216	18.1866	18.6085	18.8381	18.6093	18.8871	18.6711	19.4001	19.5016	19.234	19.1507	18.66	18.6459	18.4029	18.8865	18.4643	18.6768	18.6869	18.4514
A0A0A0MS15		IGHV3-49	1	0.594012	1	-0.400657	20.3891	19.5258	19.62	19.7173	16.9938	17.3306	14.4419	17.2416	17.8076	15.2082	17.4803	16.7351	16.8463	16.5209	16.2611	16.7934	17.0018	17.3719	17.7071	18.062	16.9288	16.446	17.0185	16.3835
A0A0B4J1U3		IGLV1-36	1	0.122858	1	-0.191084	17.2098	17.231	17.3337	17.4322	15.1485	15.5017	14.9568	15.2915	14.2386	13.2404	14.5087	14.4263	15.6439	15.7345	15.6745	15.6887	15.4925	15.4292	15.342	15.8075	14.936	14.7955	14.8234	15.1394
A0A0B4J1U7		IGHV6-1	1	1.26681	1	-1.70882	15.9967	15.8982	16.3297	16.3899	11.6099	15.5006	11.5958	16.4552	18.4226	12.6648	12.6721	14.7087	17.7927	15.9668	15.9782	16.2851	18.5476	14.5302	11.7668	12.8241	17.6384	17.8465	15.4546	17.3871
A0A0B4J1V0		IGHV3-15	1	0.449187	1	-0.127118	17.5146	17.2269	17.2049	17.4693	17.3805	16.5617	16.9835	17.2262	16.9778	16.9279	16.4264	17.0396	17.4294	16.8424	16.7157	16.7696	18.1237	18.0764	18.005	18.0186	16.7579	15.8533	16.6509	16.2257
A0A0B4J1V1		IGHV3-21	1	0.352889	1	-0.110509	17.2765	17.2854	17.3424	17.3699	17.2039	17.052	17.0859	17.1845	17.7051	17.3141	17.5305	17.6028	16.9244	16.9383	16.9229	16.9865	17.6893	17.6528	17.4929	17.6662	16.8454	15.2847	16.7149	16.9426
A0A0B4J1V2		IGHV2-26	1	0.158051	1	0.132439	17.7488	17.474	17.6481	17.6541	17.1832	16.8082	17.0961	17.2618	16.2254	16.4147	16.6029	16.3564	15.8587	14.8253	14.8295	14.4005	16.587	16.6229	16.7771	16.2344	15.839	16.3487	15.5848	15.8367
A0A0B4J1X5		IGHV3-74	1	0.759984	1	0.819702	14.6706	14.6061	14.7237	14.1726	15.9121	12.7024	15.8459	15.6096	16.4533	15.4306	16.0313	16.1162	16.649	16.1428	16.4313	15.9415	16.2287	16.1137	15.4328	15.0128	15.4675	15.8256	15.6187	12.3127
A0A0B4J1X8		IGHV3-43	1	-0.334894	0.976107	-0.0184619	11.8814	12.1853	13.1496	12.6978	11.7956	12.4122	12.6373	12.1939	15.7708	15.7226	15.0766	15.814	13.5468	13.9646	13.7242	13.8233	15.2295	15.0543	15.2942	15.5991	13.7201	14.6144	14.8381	14.7027
A0A0B4J1Y8		IGLV9-49	1	-0.360936	0.998812	-0.0520573	12.3719	14.0805	14.3158	14.9546	13.3145	13.5119	14.4248	13.4499	14.7177	15.7363	12.8474	13.3073	12.9996	12.9909	12.3827	12.7843	15.3045	15.0082	15.4001	15.1782	16.2148	15.7609	16.4863	16.4951
A0A0B4J1Y9		IGHV3-72	1	0.216858	1	0.326043	16.5364	12.7824	15.4412	13.5183	12.4326	15.1914	14.9751	14.9878	16.375	16.3496	16.2203	16.4875	16.4257	16.7726	16.5536	16.6949	14.6531	15.2089	14.9621	15.1177	16.6172	15.434	16.8787	16.2685
A0A0B4J2H0		IGHV1-69-2	1	-0.680258	1	-0.469769	13.4812	17.3527	12.4238	11.1967	17.4529	17.9074	15.3862	17.8304	16.7304	16.3126	15.8414	15.8098	15.0212	14.7903	14.165	15.5478	15.0404	15.3104	15.2947	14.6486	13.1496	13.2839	11.7688	12.6651
A0A0C4DH29		IGHV1-3	1	0.613484	1	0.15562	14.7688	12.7378	14.7654	13.995	13.2552	12.1225	11.3038	10.8196	14.0984	11.2602	13.5988	14.0006	12.6987	14.7011	13.9851	13.5317	15.1578	14.916	13.9958	15.3698	11.9496	12.5099	13.739	12.7374
A0A0C4DH31		IGHV1-18	1	0.099309	0.992579	-0.0145947	18.9992	19.0084	18.8584	18.9293	18.7567	18.7559	18.7122	18.6397	19.0673	18.8767	19.0824	19.0774	18.3126	17.8966	18.0311	17.996	19.203	19.0346	19.124	19.226	19.4525	19.6233	19.4009	19.4282
A0A0C4DH33		IGHV1-24	1	0.0423695	0.979178	0.0173551	18.6914	18.6329	18.39	18.5182	14.7722	15.3082	15.1544	14.7617	17.044	17.1474	17.3044	16.8775	16.7668	15.9529	16.0179	15.9888	18.7992	18.7571	18.2846	18.7431	17.2104	17.2314	16.7872	16.9449
A0A0C4DH34		IGHV4-28	1	-0.0588357	1	0.380625	11.3029	15.2862	13.6582	11.0648	13.9494	15.8624	16.4417	16.3108	15.4488	15.3977	15.4987	15.4082	15.4984	13.5386	15.4011	13.4605	15.9768	14.8382	14.8184	16.8979	15.1591	12.7654	14.824	15.2162
A0A0C4DH35		IGHV3-35	1	0.0671829	1	0.0931091	16.9743	17.1578	17.0678	17.0575	16.7067	17.0508	16.7546	16.2321	17.8271	17.3466	17.7305	17.8007	18.2462	17.9656	17.9752	18.0088	18.0306	17.7871	17.9008	17.7838	22.4104	22.4843	22.2761	22.2636
A0A0C4DH36		IGHV3-38	1	-0.0732079	0.997333	-0.0217694	14.3426	14.4961	14.581	14.61	16.4533	16.5333	16.1085	16.2847	16.5049	16.7976	16.837	16.5979	16.2105	16.258	16.1873	16.2389	16.5859	16.5172	16.3287	16.4522	16.8806	16.8148	16.8777	16.8671
A0A0C4DH38		IGHV5-51	1	0.0108328	1	0.152981	19.3477	19.199	19.0393	19.3097	19.0065	18.7363	18.5774	18.9397	18.4916	18.3646	17.8041	17.906	17.5717	17.4729	17.5748	16.997	18.5578	18.6649	18.6099	18.3233	17.7949	18.2675	18.4048	17.6167
A0A0C4DH67		IGKV1-8	1	-0.427776	1	0.0782595	14.2878	14.9051	14.1031	14.7412	11.7217	14.3013	12.9428	13.6924	14.8034	14.7674	15.3726	14.2781	15.4774	14.5426	14.7408	13.8215	13.5478	13.4851	12.7435	12.274	14.6297	15.033	13.8966	14.5227
