# Supplementary material for: Extracorporeal photopheresis induces the release of anti-inflammatory fatty acids and oxylipins and suppresses pro-inflammatory sphingosine-1-phosphate
Source: Inflamm Res. 2025 Feb 13;74(1):40. doi: 10.1007/s00011-025-02007-6 (PMC11825557; doi:10.1007/s00011-025-02007-6)
Supplement: Supplementary file 6 — Supplementary Material 6 [file 11_2025_2007_MOESM6_ESM.xlsx]

## Sheet: Tabelle1
Supplementary Table S3: List of internal oxylipin standards
Internal standard	Abbreviation	c [pg/µL]
12S-hydroxyeicosatetraenoic acid-d8	12S-HETE-d8	6.67
15S-hydroxyeicosatetraenoic acid-d8	15S-HETE-d8	6.67
5-oxo-eicosatetraenoic acid-d7	5-OxoETE-d7	20
11,12-dihydroxy-5Z,8Z,14Z-eicosatrienoic acid-d11	11,12-DiHETrE-d11	6.67
prostaglandin E2-d4	PGE2-d4	13.33
20-hydroxyeicosatetraenoic acid-d6	20-HETE-d6	6.67
