# Supplementary material for: Extracorporeal photopheresis induces the release of anti-inflammatory fatty acids and oxylipins and suppresses pro-inflammatory sphingosine-1-phosphate
Source: Inflamm Res. 2025 Feb 13;74(1):40. doi: 10.1007/s00011-025-02007-6 (PMC11825557; doi:10.1007/s00011-025-02007-6)
Supplement: Supplementary file 7 — Supplementary Material 7 [file 11_2025_2007_MOESM7_ESM.xlsx]

## Sheet: Tabelle1
Compound	d1_post - d1_pre			d2_post - d2_pre			d2_pre - d1_pre			d2_post - d1_post			D01_d1_post	D01_d1_pre	D01_d2_post	D01_d2_pre	D02_d1_post	D02_d1_pre	D02_d2_post	D02_d2_pre	D03_d1_post	D03_d1_pre	D03_d2_post	D03_d2_pre	D04_d1_post	D04_d1_pre	D04_d2_post	D04_d2_pre	D05_d1_post	D05_d1_pre	D05_d2_post	D05_d2_pre	D06_d1_post	D06_d1_pre	D06_d2_post	D06_d2_pre
	log2FC	adj.P.Val	Significant	log2FC	adj.P.Val	Significant	log2FC	adj.P.Val	Significant	log2FC	adj.P.Val	Significant
11,12-DiHETrE	0.161474	0.367221		0.291269	0.0392147		-0.019964	0.972701		0.109832	0.901812		18.6703	18.5723	18.4626	18.5477	18.9599	18.3494	18.857	18.2294	18.1706	18.2292	18.0959	18.495	18.6083	18.1908	18.8018	18.3194	19.1614	18.687	19.5036	18.8146	17.7796	18.3525	18.2883	17.8553
12,13-DiHOME	0.823363	0.00107252		0.467313	0.0671233		0.495565	0.216725		0.139516	0.957898		24.3702	23.8867	24.6278	24.0881	22.7718	21.9987	22.695	22.7123	23.9237	21.2441	22.9898	23.2474	22.0378	22.4047	22.8983	22.4217	23.7176	22.9536	22.9374	22.408	22.7386	22.1318	24.2486	22.7154
12-HEPE	0.852301	0.00103549		1.13792	3.93979e-05	+	-0.533885	0.216725		-0.248265	0.813266		17.1596	16.6071	16.6889	16.6233	18.2919	16.6964	18.2872	15.0341	16.2503	15.6579	16.0342	15.0403	18.0339	16.8868	17.9474	16.3792	18.6104	17.1565	18.6253	16.6257	16.2686	16.1509	16.5594	14.9858
12-HETE/8-HETE	0.510165	0.0165453		0.795202	0.000150749		-0.212492	0.502506		0.0725455	0.957898		21.9513	21.596	21.9446	21.6661	22.0586	21.1454	22.5379	21.8771	20.8339	20.6137	19.9969	20.6166	21.0657	20.6154	21.2434	20.1855	21.1285	20.3394	21.6831	19.4392	20.2465	19.9136	20.3139	19.164
13-HOTrE	0.266909	0.570253		0.81301	0.00868121		-0.680431	0.216725		-0.13433	0.957898		19.0416	19.916	18.532	19.5149	19.7015	20.2679	20.4916	19.1233	20.3064	19.2584	18.3856	18.2816	19.1994	19.9478	19.7601	18.6675	19.6461	18.8868	19.2599	18.3236	20.5459	18.5624	21.2057	18.8459
13-OxoODE	1.4884	0.000692319	+	1.69858	6.89033e-05	+	-0.115716	0.877735		0.094455	0.96378		19.2265	19.2322	19.8978	19.942	19.681	17.747	21.3195	18.8738	17.0424	16.3919	15.8403	15.9631	18.5059	18.1216	19.5851	18.0269	20.0086	15.0495	18.0911	15.9921	20.9186	19.1809	20.8788	17.6829
14(15)-EET	-0.00544511	0.975615		0.292518	0.179818		0.0149873	0.973032		0.31295	0.809699		19.5411	19.144	19.7417	18.9585	18.7301	18.7338	18.7689	18.8507	17.912	18.0739	18.2441	18.7641	19.0016	19.2224	19.0476	19.3455	19.5453	18.3469	19.8137	19.3416	17.916	19.1579	18.9078	17.5084
14,15-DiHETrE	0.172857	0.136419		0.0641701	0.561955		0.154888	0.351484		0.0462015	0.957898		19.4546	19.1857	19.2415	19.2361	19.2488	18.6958	19.209	19.2277	18.8828	18.667	18.5914	18.8883	18.699	18.6368	18.996	18.8392	19.6204	19.3919	19.6941	19.3056	18.3552	18.6462	18.8059	18.656
14-HDoHE and 10-HDoHE	0.8454	0.000765404		0.859131	0.000479054		-0.247279	0.502506		-0.233547	0.813266		19.1293	18.7831	18.8867	18.8512	20.1692	18.6082	20.0276	19.5611	17.759	17.9652	17.205	17.6093	20.5638	19.337	20.6246	18.9903	19.8247	18.3325	19.6209	17.3753	18.7583	18.1059	18.4382	17.2608
15deoxy-PGJ2	-0.347509	0.662243		-0.480393	0.353344		-0.0141648	0.973032		-0.147049	0.957898		17.5485	18.081	16.8634	18.4707	15.8106	16.4155	18.1413	18.4406	18.9479	19.3065	16.8314	16.5517	16.3218	16.1908	16.4771	16.2321	17.8508	17.3196	16.8792	16.847	19.1088	19.4061	19.152	19.2497
15-HETE	0.145388	0.38728		0.44028	0.000624761		-0.211782	0.294741		0.0831097	0.957898		19.3357	19.0487	18.9733	19.1177	18.9136	18.231	18.8149	18.5173	18.0128	18.3441	17.8919	17.7068	18.0218	18.042	18.3743	17.7402	18.6666	18.3695	19.094	18.1465	17.6323	17.6753	17.933	17.2113
17-HDoHE	0.240767	0.484745		0.356991	0.179818		-0.201513	0.595156		-0.085288	0.957898		16.7834	16.8109	16.769	16.2817	16.6045	16.3665	16.5159	16.4082	15.8662	15.9915	15.9308	15.4623	16.4425	16.7317	17.7672	16.7372	17.5551	16.8154	18.1662	16.8053	16.2311	16.5984	16.497	15.4467
18-HETE	0.121003	0.89975		0.406072	0.164355		-0.274243	0.505651		0.0108267	0.99128		16.8113	16.5572	16.3622	16.6808	16.8623	16.3943	17.1041	15.5802	16.2429	16.2275	14.8982	14.2708	15.932	16.0487	16.4949	15.9503	16.9435	16.6479	17.3176	16.81	16.6768	15.1392	16.5496	14.908
19-HETE	0.101687	0.89975		-0.00665552	0.971355		0.013916	0.973032		-0.0944267	0.957898		16.8248	16.9985	16.4554	17.2577	16.8057	15.7779	16.7463	16.9739	16.6876	17.1993	16.3596	16.7252	17.204	16.771	17.1981	16.7354	16.8883	16.1497	17.2127	16.8739	16.4923	16.5509	16.1734	15.7213
20-HETE	0.340444	0.319579		0.753949	0.0056426		-0.516862	0.216725		-0.103357	0.957898		18.5216	17.7858	18.2123	18.2466	18.2524	17.3392	17.9722	16.263	18.0217	18.6494	17.7855	18.1318	17.4978	16.8112	17.3364	16.589	18.1801	16.7394	18.2645	17.3511	16.8357	17.9417	17.1183	16.4136
313_10.45	-0.149625	0.452288		-0.168553	0.279429		-0.128174	0.567286		-0.147102	0.813266		21.4413	21.3768	21.8603	21.651	22.9221	23.2181	22.821	23.288	22.2055	22.1391	21.8185	21.9806	21.4334	21.5154	20.9056	21.1362	19.6205	19.9846	19.6289	19.6907	22.0276	22.314	21.7335	22.0326
313_10.75	-0.0718955	0.924736		-0.196123	0.395125		0.0117981	0.973032		-0.112429	0.957898		23.7319	23.7158	24.031	23.462	24.5067	24.4341	24.2342	24.5852	23.9774	24.2766	23.2203	23.7123	23.1391	23.472	22.4729	23.0256	22.1698	21.7242	23.3106	22.9782	23.6407	23.9742	23.222	23.9044
313_12.47	0.304547	0.0920342		0.106464	0.561955		-0.0064278	0.973032		-0.20451	0.813266		21.4845	21.2906	21.7063	21.4639	22.6414	22.4178	22.7126	22.5401	21.7332	21.6706	21.6449	21.5827	22.5335	22.9526	21.9841	23.0254	22.3656	21.5321	21.6797	21.4206	23.5417	22.6089	23.3452	22.4013
313_8.04	0.752183	0.00267441		0.391509	0.141465		0.120974	0.737177		-0.239699	0.813266		21.2653	20.6073	21.4722	20.9902	19.2326	18.3374	18.7113	18.5348	20.9485	18.3135	18.6212	19.0867	18.1989	18.6965	18.8918	18.4823	19.2082	18.7228	18.8751	18.2084	19.9559	19.6187	20.7996	19.7196
313_8.24	0.511649	0.000765404		0.29896	0.0469396		0.0922145	0.670236		-0.120474	0.901812		20.8308	20.3884	20.9207	20.8421	20.5126	20.3028	20.2691	20.4541	20.9235	19.7199	19.8996	19.9011	19.6086	19.7235	19.8887	19.4968	20.2248	19.598	19.8124	19.4314	20.5301	19.8279	21.117	19.9883
317_10.65	-0.0316035	0.975615		0.174861	0.561955		-0.168962	0.670236		0.0375019	0.981379		18.8485	19.2351	18.6239	18.8372	18.7447	18.4266	20.1044	19.8956	19.4138	19.6299	17.9761	17.7315	18.7786	18.7945	18.628	18.7187	18.9264	17.9381	19.4085	18.7885	17.764	18.6415	17.9601	17.6803
319_10.31	0.115466	0.924736		0.645089	0.107672		-0.414721	0.491177		0.114902	0.957898		17.0651	16.3227	16.1469	15.6478	18.3142	17.5619	19.3365	17.8854	16.0361	16.4287	17.6467	18.1767	19.2099	19.2954	19.2463	18.6764	19.4148	18.9432	19.4213	19.0006	19.4227	19.4626	18.489	16.4433
319_8.85	0.00987625	0.975615		-0.0855263	0.665616		-0.230024	0.468282		-0.325427	0.602968		16.3768	16.0662	16.4277	17.2367	17.958	18.0997	17.825	18.1417	17.7525	17.6105	17.4161	17.6533	17.2413	17.3418	17.4969	17.455	17.6926	17.8384	17.469	17.5262	18.118	18.1453	18.19	18.2753
331_8.60	0.0419428	0.922728		-0.0102026	0.918189		0.0724268	0.653032		0.0202814	0.969277		20.9637	21.0231	21.0133	21.1969	21.852	21.2658	21.6785	21.7855	20.3699	20.3528	20.0123	20.3446	20.2456	20.257	20.648	20.2917	20.386	20.4046	20.5474	20.2942	20.529	20.7911	20.5684	20.6161
333_9.2	0.272169	0.0686793		0.283338	0.0468748		-0.157643	0.475231		-0.146474	0.813266		22.8631	22.8932	22.9693	22.8323	23.9669	23.2055	23.9585	22.7902	23.1223	23.1561	22.5218	22.9244	21.5078	21.4316	21.2966	21.2232	22.7996	22.4107	22.7319	22.3974	23.3244	22.854	23.2271	22.8377
335_5.54	-0.483114	0.144105		-0.129665	0.682157		-0.347486	0.473479		0.00596253	0.99128		19.2799	19.5951	18.5088	18.4203	18.6934	18.6302	19.1892	19.4487	15.9978	15.8494	15.804	15.7146	16.784	16.0732	17.2445	17.3568	18.3348	19.7913	18.1467	19.7063	17.1824	17.3374	16.1018	16.2334
335_6.88	0.208287	0.835555		0.239444	0.561955		0.247586	0.670236		0.278743	0.948757		19.6126	19.568	19.381	19.686	19.3547	19.5053	19.5859	19.6935	16.6115	15.262	16.427	15.2938	17.1445	17.0975	17.5624	17.4471	19.0047	19.1812	19.1089	19.1389	18.2406	18.0209	18.4335	18.5799
335_9.77	-0.230217	0.0445294		-0.0993146	0.420406		-0.248304	0.216725		-0.117402	0.813266		20.1004	20.1569	19.9812	20.0121	19.7896	20.0241	19.6731	19.4388	19.8819	19.9386	19.7023	19.9256	18.4684	18.8452	18.0456	18.5547	19.1663	19.381	19.3676	19.35	18.6099	19.052	18.5424	18.6267
335_9.86	-0.0318255	0.972068		0.140008	0.490544		-0.143946	0.579995		0.0278877	0.981379		19.4116	19.4376	19.5094	19.4877	19.8452	19.9688	19.7282	19.5747	19.4306	19.3496	18.9069	18.7823	18.5363	18.7269	18.5644	18.4623	18.9061	18.4297	19.8737	19.1066	18.6506	19.0589	18.3651	18.694
337_9.84	-0.0781713	0.801144		-0.115383	0.464624		-0.0432027	0.846726		-0.0804148	0.957898		20.7426	20.5056	20.706	20.9319	19.6804	19.7371	19.64	19.7544	20.6655	20.6385	20.5664	20.6766	19.2946	19.3432	19.2774	19.1623	17.5156	17.975	17.3312	17.4991	19.9378	20.106	19.8331	20.0219
343_10.07	0.733601	0.00381809		0.853937	0.000624761		-0.261568	0.502506		-0.141232	0.957898		16.9641	16.6924	16.4834	16.8731	17.0384	16.3242	17.0793	16.4723	15.7902	15.6875	16.1098	15.3199	17.7553	17.0213	17.6607	16.8901	17.1601	16.1848	18.012	16.2656	16.0977	15.3633	16.9116	15.1382
351_2.63	0.0223293	0.975615		-0.251359	0.507132		-0.27431	0.579672		-0.547998	0.602968		21.8238	21.7556	21.0743	21.5003	20.3054	20.5342	20.2502	20.732	15.7595	15.3053	15.1255	15.8728	19.5383	20.2167	19.7438	20.0394	21.0044	20.8781	20.6777	21.4891	19.2727	19.5947	17.7659	18.1098
351_7.31	-0.115442	0.877705		-0.213602	0.420499		0.184086	0.595156		0.0859258	0.957898		16.8784	15.6108	16.7665	15.4964	19.3088	19.4836	19.5923	20.0089	18.3586	18.391	18.3667	18.5244	19.2675	19.4164	19.4699	19.2512	16.2386	14.8986	17.4043	16.5302	19.0944	19.4594	19.333	19.7189
359_9.88	0.089592	0.7179		0.0833094	0.561955		-0.300385	0.216725		-0.306667	0.241007		18.9985	19.1056	18.8379	18.7661	18.8397	18.4849	18.0675	17.9185	18.946	19.0032	18.632	18.8076	17.8085	17.7244	17.5873	17.4996	18.4648	18.4508	18.6873	18.3862	18.427	18.1781	17.8325	17.7666
373_8.15	-0.178095	0.702395		-0.0403093	0.887185		-0.130677	0.737177		0.00710906	0.99128		19.6154	19.5433	19.4153	19.5754	15.142	16.1706	16.8415	15.6877	18.6489	18.5978	18.2816	18.5113	17.9282	18.2422	18.0978	18.2421	17.8892	18.1812	17.4407	17.6291	18.9821	19.2312	18.9357	19.1951
5(6)-EET	-0.00643671	0.975615		0.23138	0.158469		-0.196788	0.468282		0.0410281	0.957898		19.7767	19.5966	19.7358	19.2653	19.8172	19.5222	19.7385	19.6884	19.3604	19.716	19.0917	19.3045	19.4079	19.3608	19.0214	19.3188	19.7264	19.1787	20.2632	19.8509	18.9527	19.7054	19.4368	18.4711
5,6-DiHETrE	-0.029071	0.957072		-0.106092	0.511527		-0.0119369	0.973032		-0.088958	0.957898		18.6714	18.7545	18.8973	18.7548	19.3185	19.063	19.2119	19.1941	20.7805	20.5424	20.4606	20.3993	18.7497	18.7781	18.6398	18.6256	20.6225	20.7391	20.619	21.3192	18.5528	18.9929	18.3331	18.5053
5-HETE	-0.167158	0.282546		0.0797881	0.561955		-0.193427	0.351484		0.0535196	0.957898		18.2119	18.1904	18.4159	18.075	18.8236	18.7221	18.671	18.7594	17.5059	17.6364	17.033	17.1847	18.2962	18.6895	18.5259	18.3625	18.4746	18.5926	18.9064	18.8037	17.5004	17.9846	17.5815	17.4696
6trans-LTB4	-0.0398448	0.924736		0.0973219	0.561955		0.00423361	0.973032		0.1414	0.842358		18.2495	18.2034	17.983	18.2988	18.7776	18.7249	19.3501	19.1725	17.4052	17.2551	17.8838	17.9611	18.7053	18.8147	18.9392	18.7015	20.3326	20.215	20.1518	19.6819	17.8162	18.3125	17.8269	17.7352
8,9-DiHETrE	-0.16865	0.696788		0.417436	0.0948353		-0.307016	0.468282		0.27907	0.813266		17.8181	17.6125	17.891	18.0403	17.2827	16.7212	17.1973	16.4801	16.2971	16.504	15.7009	16.4034	16.9368	16.9326	17.2563	16.9582	16.6783	16.8279	17.3499	16.8174	16.0501	15.1897	15.7725	15.5888
9- and 13-HODE_9(10)- and 12(13)-EPOME	0.594793	0.0686793		1.14308	0.00019712	+	-0.380639	0.468282		0.167645	0.957898		23.5561	23.3373	23.2923	23.9834	23.5598	23.324	23.9224	22.6929	22.9355	22.1569	22.4822	22.181	22.5778	23.0455	23.011	21.7325	23.8255	22.426	22.8082	21.2778	23.498	22.0942	25.4423	22.2323
9,10-DiHOME	0.319695	0.136419		0.2899	0.158469		0.477756	0.216725		0.44796	0.241007		22.6881	22.5627	22.7925	22.9244	22.6525	22.2249	22.9535	23.0222	22.8254	21.9318	23.0869	23.4494	22.5037	22.6704	23.129	22.7094	23.5952	22.7567	23.0468	22.4995	21.968	22.1681	23.9119	22.5764
9-HOTrE	0.35698	0.31383		0.858302	0.00217353		-0.543392	0.216725		-0.0420692	0.981379		20.4832	21.1227	20.3302	20.8955	21.2752	21.1792	22.0782	20.4012	21.3373	20.3033	20.2994	20.2182	20.1617	21.0006	20.6007	19.9186	21.5207	20.5942	20.2741	19.407	22.0112	20.4474	22.9543	20.5466
9-HpODE	-0.00602471	0.975615		0.060401	0.73527		-0.200623	0.473479		-0.134197	0.901812		26.8503	26.789	26.918	26.5452	27.4544	27.1482	27.2644	27.2554	26.785	26.923	25.8707	26.3071	26.3388	26.4485	25.5844	25.9	24.9282	24.921	25.8801	25.3749	27.0319	27.1952	27.0659	26.8384
AA	0.647515	0.000704614		0.710434	0.000137161		-0.349261	0.216725		-0.286342	0.745207		23.9302	23.3547	23.8577	23.2743	25.1032	24.3333	24.8869	24.1556	23.4764	23.6278	23.0611	22.8077	25.4498	25.021	25.05	24.972	26.416	24.878	26.0314	25.1943	25.2266	24.5023	24.997	23.2177
Adrenic Acid	0.0702047	0.975549		0.104272	0.822308		-0.565078	0.468282		-0.531011	0.813266		17.698	16.942	17.6284	17.1388	17.5175	18.1909	16.9699	16.3077	16.2347	16.5416	16.016	15.7609	17.2622	19.0068	17.3796	19.1176	20.3876	16.8235	18.5299	18.6511	17.6989	18.8728	17.089	16.0111
Adrenic Acid / isoform I	0.21071	0.924736		0.0653908	0.918189		-0.0521712	0.973032		-0.197491	0.957898		17.8219	17.1498	18.1867	16.962	15.6311	18.1909	15.4594	17.3598	16.2742	15.7599	15.454	15.4487	17.9127	17.1922	17.9311	19.1176	17.5359	17.1305	18.4069	16.8467	17.9329	16.4211	16.4856	15.7965
a-Linolenic Acid	2.28973	5.9693e-06	+	2.48361	8.95037e-07	+	-0.226734	0.737177		-0.0328503	0.99128		18.9808	18.3825	18.5571	17.8383	20.9091	17.3923	21.0673	17.1815	17.3396	17.3887	17.6282	15.8483	22.6219	19.636	21.9407	19.7104	22.6761	18.3314	22.9123	20.1649	20.3979	18.056	20.6226	15.669
DGLA	1.45426	0.00161971	+	1.875	6.89033e-05	+	-0.581256	0.468282		-0.16052	0.957898		17.83	17.1113	17.9395	16.6296	19.7924	17.6803	19.9388	17.6354	16.1293	17.0919	16.1453	15.4411	20.65	19.6017	20.1708	19.7119	22.4368	18.7176	21.878	20.4491	20.7607	18.6709	20.5637	15.5191
DGLA / isoform I	1.12496	0.000356155	+	1.27977	4.8102e-05	+	-0.501075	0.294741		-0.346262	0.813266		17.3857	16.9326	17.3203	16.8333	19.0573	17.0964	18.3506	17.0842	16.0678	16.2378	15.7297	15.0767	18.2867	17.4349	18.3767	17.5695	21.2834	18.5516	20.5443	19.0138	18.3508	17.4285	18.0324	15.098
DHA	0.802582	0.000765404		0.736474	0.00122947		-0.2022	0.567286		-0.268307	0.813266		23.1658	22.7532	22.9747	22.6746	24.2787	23.1161	23.9993	23.1183	22.8304	22.9441	22.4833	22.4757	25.9908	25.255	25.7444	25.3048	26.2017	23.8244	25.7392	24.6908	24.3494	24.1087	24.2662	22.5241
DPA	1.10481	0.00179144	+	1.33025	0.000170204	+	-0.290729	0.579995		-0.0652797	0.969277		22.3737	21.771	22.5478	21.6026	22.907	21.594	23.1186	21.799	20.9757	21.3077	21.102	20.7676	23.8787	23.1737	23.5032	23.3442	24.9652	21.5117	24.6073	22.9424	23.4399	22.5532	23.2696	19.7112
DPA / isoform I	1.52483	7.10132e-05	+	1.53909	4.48073e-05	+	-0.376752	0.491177		-0.362487	0.813266		19.7269	19.4271	19.7099	19.2615	21.4654	19.4705	21.2926	19.3142	19.3006	19.5629	19.1037	18.8063	22.0468	20.6023	21.5604	20.7303	23.3644	19.8133	22.8452	20.7056	22.3791	20.2582	21.5965	18.056
EPA	1.14651	7.24379e-05	+	1.13882	5.45134e-05	+	-0.272326	0.502506		-0.280011	0.813266		20.8342	20.3262	20.564	20.2696	21.847	20.1966	22.1397	20.6043	19.9975	20.0498	19.784	19.438	23.4764	22.5007	22.7581	22.3227	24.8887	22.6008	24.0661	22.6528	22.1555	20.6462	22.2075	19.399
HETrE / isoform I	0.0665997	0.922728		-0.0859506	0.638028		0.190562	0.475231		0.0380117	0.96378		18.7332	18.6954	18.1287	18.7801	17.7351	17.5426	17.9282	18.3298	17.715	17.8525	17.5014	17.8032	17.4103	17.2404	17.6518	17.8538	19.0915	18.5054	19.0777	18.3782	16.5307	16.9799	17.156	16.8144
HpODE / isoform I	-0.0239957	0.924736		0.11579	0.260796		-0.0901792	0.52402		0.049606	0.957898		22.6398	22.8597	23.0275	22.9959	23.7317	23.4153	23.7084	23.669	23.6451	23.67	23.4147	23.4594	22.924	22.8487	22.7095	22.5009	22.8491	23.0529	23.1428	22.9381	23.593	23.6802	23.6775	23.4224
HpODE / isoform II	0.706338	0.0131313		0.101537	0.73527		0.533456	0.216725		-0.0713452	0.957898		23.4019	23.4795	23.5176	23.3892	22.5892	21.9337	22.4174	22.7308	24.992	21.5476	23.1566	23.6844	22.4126	22.7234	23.2911	22.8396	23.7104	23.1632	23.0642	22.7277	22.5323	22.553	23.7635	23.2296
HpODE / isoform III	0.359204	0.0199195		0.480336	0.00120425		0.0510632	0.831703		0.172195	0.813266		20.1476	20.0322	20.0211	19.8927	20.5289	19.9641	20.6411	20.3718	20.2161	20.2728	19.8114	20.0825	20.3899	19.926	20.6969	19.9297	21.2751	20.7713	21.4417	20.3726	20.3889	19.8248	21.3674	20.4482
Linoleic acid	0.494079	0.0597653		0.703303	0.00368945		-0.111037	0.756232		0.0981867	0.957898		25.5438	24.837	25.6916	25.2899	25.0043	24.3341	25.0483	24.4904	24.3185	24.6383	24.9404	24.8403	25.9802	25.6994	25.6776	25.709	26.1634	24.2134	25.9232	25.0543	25.3158	25.6394	25.6342	23.3114
Linolenic acid / isoform I	1.78065	0.000347232	+	1.89519	6.89033e-05	+	0.0342288	0.973032		0.148764	0.957898		21.4032	20.7333	20.7603	19.9044	21.4092	19.2774	22.5205	19.8433	19.467	18.5202	19.8786	20.1099	22.5383	21.6637	22.4167	21.7887	22.7417	18.4878	22.2047	20.2848	22.1016	20.2947	22.7728	17.2514
LTB4 / 12-epi-LTB4	-0.0718124	0.924736		0.150694	0.561955		-0.21659	0.516466		0.00591645	0.99128		17.0083	16.5312	15.918	16.0652	17.2501	17.7594	17.9921	17.7157	17.2458	17.0934	16.912	16.9819	17.2275	17.3223	17.5646	17.2674	17.8997	17.8782	17.528	17.7206	15.1617	15.3565	17.1926	14.9643
Oleic Acid	0.523094	0.159537		0.654657	0.0554871		-0.257281	0.597299		-0.125719	0.957898		25.4822	24.965	25.5574	25.1254	25.6074	25.1021	25.6325	25.0409	24.0965	24.6221	23.6025	23.7392	26.0828	26.1777	25.8928	26.1842	26.2018	23.1131	25.8656	25.0792	25.9595	26.3116	26.1251	23.5789
Palmitic Acid	0.00799819	0.975615		-0.3887	0.260796		-0.195522	0.670236		-0.59222	0.602968		22.2473	21.3102	22.4157	21.7893	21.2541	22.1252	20.2139	21.7067	20.4487	21.1582	19.9689	19.9487	22.8014	23.9056	22.9631	23.6166	23.6083	21.3572	22.2177	22.6449	21.8511	22.3064	20.8782	21.2836
Sphingosine-1-phosphate	-0.911711	0.0134127		-1.25022	0.000479054	+	0.161369	0.756232		-0.177136	0.957898		24.7294	23.8867	25.1443	24.8251	22.8105	24.4512	22.1641	25.3146	24.2085	23.784	23.7213	23.9262	22.7945	25.2349	22.8688	25.2075	25.6119	26.6071	25.5408	25.3185	23.226	24.8871	22.8788	25.2275
Stearic Acid	-1.26697	0.0445294	+	-1.61627	0.00600775	+	-0.244111	0.778082		-0.59341	0.813266		17.9416	16.9217	19.011	16.5618	15.8739	19.6427	16.6936	19.3463	17.2806	17.7382	16.4029	16.6602	17.297	20.6252	17.7449	20.2243	20.792	19.2299	18.5019	20.5864	18.1616	20.7907	16.2291	20.1047
Stearidonic Acid	1.52458	1.8438e-05	+	1.72485	1.23953e-06	+	-0.158349	0.737177		0.0419209	0.981379		17.3696	16.866	16.8129	16.2888	18.7442	16.8365	19.3102	17.0005	15.9807	15.8852	16.381	15.5822	19.7045	18.294	19.523	18.3812	20.3625	16.6673	19.874	17.892	18.1243	16.5893	18.6361	13.8969
Stearidonic Acid / isoform I	0.499616	0.146953		0.684463	0.0297328		-0.185206	0.670236		-0.000358877	0.998865		18.629	18.0079	18.2323	17.8698	17.195	16.145	16.7693	16.159	16.6892	17.2997	16.6786	16.3926	17.6632	16.5605	16.9213	16.6221	17.4852	15.1755	18.2358	17.0668	15.9434	17.4186	16.7656	15.6954
