# Supplementary material for: Extracorporeal photopheresis induces the release of anti-inflammatory fatty acids and oxylipins and suppresses pro-inflammatory sphingosine-1-phosphate
Source: Inflamm Res. 2025 Feb 13;74(1):40. doi: 10.1007/s00011-025-02007-6 (PMC11825557; doi:10.1007/s00011-025-02007-6)
Supplement: Supplementary file 8 — Supplementary Material 8 [file 11_2025_2007_MOESM8_ESM.xlsx]

## Sheet: Plasma
COMPOUND	DEGREE OF IDENTIFICATION
11,12-DiHETrE	Exact mass, retention time and MS2 + standard
12,13-DiHOME	Exact mass, retention time and MS2 + standard
12-HEPE	Exact mass, retention time and MS2 + standard
12-HETE/8-HETE	Exact mass, retention time and MS2 + standard
13-HOTrE	Exact mass, retention time and MS2
13-OxoODE	Exact mass, retention time and MS2 + standard
14(15)-EET	Exact mass, retention time and MS2 + standard
14,15-DiHETrE	Exact mass, retention time and MS2 + standard
14-HDoHE and 10-HDoHE	Exact mass, retention time and MS2 + standard
15deoxy-PGJ2	Exact mass, retention time and MS2 + standard
15-HETE	Exact mass, retention time and MS2 + standard
17-HDoHE	Exact mass, retention time and MS2 + standard
18-HETE	Exact mass, retention time and MS2 + standard
19-HETE	Exact mass, retention time and MS2 + standard
20-HETE	Exact mass, retention time and MS2 + standard
313_10.45	Exact mass, retention time
313_10.75	Exact mass, retention time
313_12.47	Exact mass, retention time
313_8.04	Exact mass, retention time
313_8.24	Exact mass, retention time
317_10.65	Exact mass, retention time
319_10.31	Exact mass, retention time
319_8.85	Exact mass, retention time
331_8.60	Exact mass, retention time
333_9.2	Exact mass, retention time
335_5.54	Exact mass, retention time
335_7.02	Exact mass, retention time
335_9.77	Exact mass, retention time
335_9.86	Exact mass, retention time
337_9.84	Exact mass, retention time
343_10.07	Exact mass, retention time
351_2.63	Exact mass, retention time
351_7.31	Exact mass, retention time
359_9.88	Exact mass, retention time
373_8.15	Exact mass, retention time
5(6)-EET	Exact mass, retention time and MS2 + standard
5,6-DiHETrE	Exact mass, retention time and MS2 + standard
5-HETE	Exact mass, retention time and MS2 + standard
6trans-LTB4	Exact mass, retention time and MS2 + standard
8,9-DiHETrE	Exact mass, retention time and MS2 + standard
9- and 13-HODE_9(10)- and 12(13)-EPOME	Exact mass, retention time and MS2 + standard
9,10-DiHOME	Exact mass, retention time and MS2 + standard
9-HOTrE	Exact mass, retention time and MS2
9-HpODE	Exact mass, retention time and MS2 + standard
AA	Exact mass, retention time and MS2 + standard
Adrenic Acid	Exact mass, retention time and MS2 + standard
Adrenic Acid / isoform I	Exact mass, retention time and MS2
a-Linolenic Acid	Exact mass, retention time and MS2 + standard
DGLA	Exact mass, retention time and MS2 + standard
DGLA / isoform I	Exact mass, retention time and MS2
DHA	Exact mass, retention time and MS2 + standard
DPA	Exact mass, retention time and MS2 + standard
DPA / isoform I	Exact mass, retention time and MS2
EPA	Exact mass, retention time and MS2 + standard
HHTrE / isoform I	Exact mass, retention time and MS2
HpODE / isoform I	Exact mass, retention time and MS2
HpODE / isoform II	Exact mass, retention time and MS2
HpODE / isoform III	Exact mass, retention time and MS2
Linoleic acid	Exact mass, retention time and MS2 + standard
Linolenic acid / isoform I	Exact mass, retention time and MS2
LTB4/12-epi-LTB4	Exact mass, retention time and MS2 + standard
Oleic Acid	Exact mass, retention time and MS2 + standard
Palmitic Acid	Exact mass, retention time and MS2 + standard
Sphingosine-1-phosphate	Exact mass, retention time and MS2
Stearic Acid	Exact mass, retention time and MS2 + standard
Stearidonic Acid	Exact mass, retention time and MS2 + standard
Stearidonic Acid / isoform I	Exact mass, retention time and MS2
